# Supplementary material for: Stating Appointment Costs in SMS Reminders Reduces Missed Hospital Appointments: Findings from Two Randomised Controlled Trials
Source: PLoS One. 2015 Sep 14;10(9):e0137306. doi: 10.1371/journal.pone.0137306 (PMC4569397; doi:10.1371/journal.pone.0137306)
Supplement: S2 Data — (XLS) [file pone.0137306.s003.xls]

## Sheet: Sheet1
Message	Speciality	Gender	Age	Outcome	Specific Costs	General Costs	Empathy	Recording	Male	DNA	Attend	Patient Cancellation
Specific Costs	GASTROENTEROLOGY	Male	61	Attend	1	0	0	0	1	0	1	0
Recording	GASTROENTEROLOGY	Female	68	Attend	0	0	0	1	0	0	1	0
General Costs	RHEUMATOLOGY	Female	84	Attend	0	1	0	0	0	0	1	0
Empathy	RHEUMATOLOGY	Female	84	Attend	0	0	1	0	0	0	1	0
Recording	GASTROENTEROLOGY	Male	51	Attend	0	0	0	1	1	0	1	0
Recording	GASTROENTEROLOGY	Male	51	Attend	0	0	0	1	1	0	1	0
Recording	OPHTHALMOLOGY	Female	81	Patient Cancellation	0	0	0	1	0	0	0	1
Recording	OPHTHALMOLOGY	Female	81	Patient Cancellation	0	0	0	1	0	0	0	1
Specific Costs	NULL	Male	17	Attend	1	0	0	0	1	0	1	0
Specific Costs	NULL	Male	17	Attend	1	0	0	0	1	0	1	0
Recording	NEUROLOGY	Male	81	Hospital Cancellation	0	0	0	1	1	0	0	0
Recording	NEUROLOGY	Male	81	Hospital Cancellation	0	0	0	1	1	0	0	0
Recording	NEUROLOGY	Male	81	Attend	0	0	0	1	1	0	1	0
General Costs	RHEUMATOLOGY	Male	76	Attend	0	1	0	0	1	0	1	0
Specific Costs	OPHTHALMOLOGY	Male	61	Attend	1	0	0	0	1	0	1	0
General Costs	GASTROENTEROLOGY	Female	29	Attend	0	1	0	0	0	0	1	0
Recording	CARDIOLOGY	Male	58	Attend	0	0	0	1	1	0	1	0
Recording	CARDIOLOGY	Male	58	Attend	0	0	0	1	1	0	1	0
Specific Costs	RHEUMATOLOGY	Female	64	DNA	1	0	0	0	0	1	0	0
Specific Costs	RHEUMATOLOGY	Female	64	DNA	1	0	0	0	0	1	0	0
General Costs	RHEUMATOLOGY	Female	64	Patient Cancellation	0	1	0	0	0	0	0	1
Recording	OPHTHALMOLOGY	Male	33	Attend	0	0	0	1	1	0	1	0
Specific Costs	RHEUMATOLOGY	Male	69	Attend	1	0	0	0	1	0	1	0
Empathy	RHEUMATOLOGY	Female	68	Attend	0	0	1	0	0	0	1	0
Recording	OPHTHALMOLOGY	Male	79	Attend	0	0	0	1	1	0	1	0
Empathy	GASTROENTEROLOGY	Female	30	Patient Cancellation	0	0	1	0	0	0	0	1
Empathy	OPHTHALMOLOGY	Female	58	Attend	0	0	1	0	0	0	1	0
Empathy	RHEUMATOLOGY	Female	37	Attend	0	0	1	0	0	0	1	0
Empathy	OPHTHALMOLOGY	Male	86	DNA	0	0	1	0	1	1	0	0
Recording	OPHTHALMOLOGY	Male	86	Attend	0	0	0	1	1	0	1	0
Recording	GASTROENTEROLOGY	Female	40	Attend	0	0	0	1	0	0	1	0
Recording	CARDIOLOGY	Male	62	Attend	0	0	0	1	1	0	1	0
Specific Costs	RHEUMATOLOGY	Female	36	Attend	1	0	0	0	0	0	1	0
General Costs	GASTROENTEROLOGY	Female	48	Attend	0	1	0	0	0	0	1	0
Specific Costs	GASTROENTEROLOGY	Female	41	Patient Cancellation	1	0	0	0	0	0	0	1
Empathy	RHEUMATOLOGY	Female	37	Attend	0	0	1	0	0	0	1	0
Empathy	RHEUMATOLOGY	Female	37	Attend	0	0	1	0	0	0	1	0
Specific Costs	OPHTHALMOLOGY	Female	39	Attend	1	0	0	0	0	0	1	0
Empathy	CARDIOLOGY	Male	47	Attend	0	0	1	0	1	0	1	0
Specific Costs	GASTROENTEROLOGY	Male	41	Attend	1	0	0	0	1	0	1	0
Specific Costs	GASTROENTEROLOGY	Male	41	Attend	1	0	0	0	1	0	1	0
Specific Costs	GASTROENTEROLOGY	Male	38	Attend	1	0	0	0	1	0	1	0
Specific Costs	GASTROENTEROLOGY	Male	38	Attend	1	0	0	0	1	0	1	0
General Costs	RHEUMATOLOGY	Female	48	Patient Cancellation	0	1	0	0	0	0	0	1
Recording	GASTROENTEROLOGY	Female	48	Attend	0	0	0	1	0	0	1	0
Recording	GASTROENTEROLOGY	Female	48	Attend	0	0	0	1	0	0	1	0
General Costs	RHEUMATOLOGY	Female	48	Attend	0	1	0	0	0	0	1	0
Specific Costs	GASTROENTEROLOGY	Female	49	Attend	1	0	0	0	0	0	1	0
Recording	OPHTHALMOLOGY	Female	83	Attend	0	0	0	1	0	0	1	0
Recording	OPHTHALMOLOGY	Female	83	Attend	0	0	0	1	0	0	1	0
General Costs	OPHTHALMOLOGY	Male	69	Attend	0	1	0	0	1	0	1	0
General Costs	OPHTHALMOLOGY	Male	69	Attend	0	1	0	0	1	0	1	0
General Costs	OPHTHALMOLOGY	Male	69	Attend	0	1	0	0	1	0	1	0
Recording	OPHTHALMOLOGY	Male	69	Attend	0	0	0	1	1	0	1	0
Recording	OPHTHALMOLOGY	Male	69	Attend	0	0	0	1	1	0	1	0
Specific Costs	RHEUMATOLOGY	Male	41	Attend	1	0	0	0	1	0	1	0
Recording	RHEUMATOLOGY	Male	41	Attend	0	0	0	1	1	0	1	0
General Costs	RHEUMATOLOGY	Female	68	Attend	0	1	0	0	0	0	1	0
Recording	RHEUMATOLOGY	Male	54	Attend	0	0	0	1	1	0	1	0
Specific Costs	RHEUMATOLOGY	Male	54	Attend	1	0	0	0	1	0	1	0
Specific Costs	RHEUMATOLOGY	Male	54	Attend	1	0	0	0	1	0	1	0
Empathy	RHEUMATOLOGY	Female	70	Attend	0	0	1	0	0	0	1	0
Recording	GASTROENTEROLOGY	Male	46	Attend	0	0	0	1	1	0	1	0
Recording	GASTROENTEROLOGY	Female	54	Attend	0	0	0	1	0	0	1	0
Specific Costs	RHEUMATOLOGY	Female	64	Attend	1	0	0	0	0	0	1	0
Empathy	RHEUMATOLOGY	Female	64	Hospital Cancellation	0	0	1	0	0	0	0	0
General Costs	RHEUMATOLOGY	Female	64	Patient Cancellation	0	1	0	0	0	0	0	1
General Costs	NULL	Female	18	Attend	0	1	0	0	0	0	1	0
Recording	NEUROLOGY	Female	56	Patient Cancellation	0	0	0	1	0	0	0	1
General Costs	NULL	Female	16	Attend	0	1	0	0	0	0	1	0
General Costs	RHEUMATOLOGY	Female	80	Patient Cancellation	0	1	0	0	0	0	0	1
General Costs	RHEUMATOLOGY	Female	80	Patient Cancellation	0	1	0	0	0	0	0	1
Specific Costs	RHEUMATOLOGY	Female	35	Attend	1	0	0	0	0	0	1	0
Specific Costs	RHEUMATOLOGY	Male	44	Attend	1	0	0	0	1	0	1	0
General Costs	RHEUMATOLOGY	Male	44	Attend	0	1	0	0	1	0	1	0
Recording	RHEUMATOLOGY	Female	75	Attend	0	0	0	1	0	0	1	0
Recording	RHEUMATOLOGY	Female	75	Attend	0	0	0	1	0	0	1	0
Empathy	OPHTHALMOLOGY	Female	64	Attend	0	0	1	0	0	0	1	0
Specific Costs	OPHTHALMOLOGY	Female	64	Attend	1	0	0	0	0	0	1	0
Specific Costs	OPHTHALMOLOGY	Female	64	Attend	1	0	0	0	0	0	1	0
Specific Costs	GASTROENTEROLOGY	Female	38	Attend	1	0	0	0	0	0	1	0
Recording	RHEUMATOLOGY	Female	38	Attend	0	0	0	1	0	0	1	0
Specific Costs	GASTROENTEROLOGY	Female	38	Attend	1	0	0	0	0	0	1	0
Recording	RHEUMATOLOGY	Male	54	Attend	0	0	0	1	1	0	1	0
General Costs	RHEUMATOLOGY	Female	37	Attend	0	1	0	0	0	0	1	0
Specific Costs	RHEUMATOLOGY	Female	59	Attend	1	0	0	0	0	0	1	0
Specific Costs	RHEUMATOLOGY	Female	59	Attend	1	0	0	0	0	0	1	0
Recording	RHEUMATOLOGY	Female	59	Attend	0	0	0	1	0	0	1	0
Empathy	RHEUMATOLOGY	Female	51	Patient Cancellation	0	0	1	0	0	0	0	1
Empathy	RHEUMATOLOGY	Female	51	Patient Cancellation	0	0	1	0	0	0	0	1
Specific Costs	GASTROENTEROLOGY	Female	36	Attend	1	0	0	0	0	0	1	0
General Costs	RHEUMATOLOGY	Female	48	Attend	0	1	0	0	0	0	1	0
Specific Costs	RHEUMATOLOGY	Male	37	Attend	1	0	0	0	1	0	1	0
Empathy	RHEUMATOLOGY	Male	37	Attend	0	0	1	0	1	0	1	0
Empathy	RHEUMATOLOGY	Female	40	Attend	0	0	1	0	0	0	1	0
Empathy	GASTROENTEROLOGY	Female	36	Attend	0	0	1	0	0	0	1	0
Empathy	GASTROENTEROLOGY	Female	36	Attend	0	0	1	0	0	0	1	0
Specific Costs	GASTROENTEROLOGY	Male	61	Patient Cancellation	1	0	0	0	1	0	0	1
Specific Costs	GASTROENTEROLOGY	Male	61	Patient Cancellation	1	0	0	0	1	0	0	1
General Costs	GASTROENTEROLOGY	Female	39	DNA	0	1	0	0	0	1	0	0
General Costs	GASTROENTEROLOGY	Female	39	DNA	0	1	0	0	0	1	0	0
Specific Costs	CARDIOLOGY	Female	62	Patient Cancellation	1	0	0	0	0	0	0	1
Recording	RHEUMATOLOGY	Female	62	Patient Cancellation	0	0	0	1	0	0	0	1
Specific Costs	CARDIOLOGY	Female	62	Attend	1	0	0	0	0	0	1	0
Recording	NULL	Male	18	DNA	0	0	0	1	1	1	0	0
Recording	NULL	Male	18	DNA	0	0	0	1	1	1	0	0
General Costs	OPHTHALMOLOGY	Female	35	Attend	0	1	0	0	0	0	1	0
Recording	CARDIOLOGY	Female	35	Attend	0	0	0	1	0	0	1	0
Empathy	GASTROENTEROLOGY	Male	51	Attend	0	0	1	0	1	0	1	0
Recording	CARDIOLOGY	Male	75	Attend	0	0	0	1	1	0	1	0
Specific Costs	GASTROENTEROLOGY	Female	36	Attend	1	0	0	0	0	0	1	0
Specific Costs	OPHTHALMOLOGY	Female	83	Patient Cancellation	1	0	0	0	0	0	0	1
Recording	OPHTHALMOLOGY	Female	83	Attend	0	0	0	1	0	0	1	0
Specific Costs	OPHTHALMOLOGY	Female	83	Patient Cancellation	1	0	0	0	0	0	0	1
Specific Costs	GASTROENTEROLOGY	Female	51	Attend	1	0	0	0	0	0	1	0
Empathy	RHEUMATOLOGY	Female	69	Attend	0	0	1	0	0	0	1	0
General Costs	NULL	Male	16	Patient Cancellation	0	1	0	0	1	0	0	1
Recording	OPHTHALMOLOGY	Male	68	Attend	0	0	0	1	1	0	1	0
Recording	OPHTHALMOLOGY	Male	68	Attend	0	0	0	1	1	0	1	0
Empathy	RHEUMATOLOGY	Female	38	Attend	0	0	1	0	0	0	1	0
Recording	RHEUMATOLOGY	Male	43	Attend	0	0	0	1	1	0	1	0
Empathy	GASTROENTEROLOGY	Male	25	Attend	0	0	1	0	1	0	1	0
Empathy	OPHTHALMOLOGY	Female	34	Attend	0	0	1	0	0	0	1	0
General Costs	OPHTHALMOLOGY	Female	34	Attend	0	1	0	0	0	0	1	0
Empathy	OPHTHALMOLOGY	Female	34	Patient Cancellation	0	0	1	0	0	0	0	1
Empathy	CARDIOLOGY	Male	51	Attend	0	0	1	0	1	0	1	0
Specific Costs	GASTROENTEROLOGY	Male	49	Attend	1	0	0	0	1	0	1	0
Empathy	NULL	Female	16	DNA	0	0	1	0	0	1	0	0
Empathy	NULL	Female	16	Attend	0	0	1	0	0	0	1	0
Empathy	NULL	Female	16	Attend	0	0	1	0	0	0	1	0
Empathy	GASTROENTEROLOGY	Female	27	Attend	0	0	1	0	0	0	1	0
General Costs	RHEUMATOLOGY	Male	36	Attend	0	1	0	0	1	0	1	0
Specific Costs	RHEUMATOLOGY	Female	45	Attend	1	0	0	0	0	0	1	0
Recording	GASTROENTEROLOGY	Male	49	Attend	0	0	0	1	1	0	1	0
Specific Costs	RHEUMATOLOGY	Male	38	Attend	1	0	0	0	1	0	1	0
Recording	CARDIOLOGY	Female	52	Attend	0	0	0	1	0	0	1	0
Recording	RHEUMATOLOGY	Female	52	Patient Cancellation	0	0	0	1	0	0	0	1
Empathy	RHEUMATOLOGY	Female	52	Attend	0	0	1	0	0	0	1	0
Recording	OPHTHALMOLOGY	Female	30	Attend	0	0	0	1	0	0	1	0
Empathy	RHEUMATOLOGY	Female	44	Attend	0	0	1	0	0	0	1	0
Specific Costs	RHEUMATOLOGY	Female	20	Attend	1	0	0	0	0	0	1	0
General Costs	RHEUMATOLOGY	Female	45	Attend	0	1	0	0	0	0	1	0
Recording	OPHTHALMOLOGY	Female	70	Attend	0	0	0	1	0	0	1	0
Recording	OPHTHALMOLOGY	Female	70	Attend	0	0	0	1	0	0	1	0
Specific Costs	CARDIOLOGY	Female	70	DNA	1	0	0	0	0	1	0	0
Empathy	RHEUMATOLOGY	Female	46	Attend	0	0	1	0	0	0	1	0
Specific Costs	GASTROENTEROLOGY	Male	55	Attend	1	0	0	0	1	0	1	0
Specific Costs	GASTROENTEROLOGY	Male	55	Attend	1	0	0	0	1	0	1	0
Specific Costs	GASTROENTEROLOGY	Male	55	Attend	1	0	0	0	1	0	1	0
Specific Costs	GASTROENTEROLOGY	Male	55	Attend	1	0	0	0	1	0	1	0
Empathy	CARDIOLOGY	Male	54	Attend	0	0	1	0	1	0	1	0
Specific Costs	NULL	Female	16	Attend	1	0	0	0	0	0	1	0
Recording	NULL	Female	16	Attend	0	0	0	1	0	0	1	0
General Costs	CARDIOLOGY	Male	39	Attend	0	1	0	0	1	0	1	0
Recording	CARDIOLOGY	Male	74	Attend	0	0	0	1	1	0	1	0
General Costs	GASTROENTEROLOGY	Female	38	Attend	0	1	0	0	0	0	1	0
Empathy	RHEUMATOLOGY	Female	51	Attend	0	0	1	0	0	0	1	0
General Costs	NULL	Male	16	DNA	0	1	0	0	1	1	0	0
Specific Costs	NULL	Male	16	Attend	1	0	0	0	1	0	1	0
Specific Costs	NULL	Male	16	Attend	1	0	0	0	1	0	1	0
General Costs	NULL	Male	16	Patient Cancellation	0	1	0	0	1	0	0	1
General Costs	GASTROENTEROLOGY	Female	75	Attend	0	1	0	0	0	0	1	0
Recording	RHEUMATOLOGY	Female	40	Attend	0	0	0	1	0	0	1	0
Specific Costs	NULL	Male	16	Attend	1	0	0	0	1	0	1	0
Recording	OPHTHALMOLOGY	Male	66	Attend	0	0	0	1	1	0	1	0
General Costs	OPHTHALMOLOGY	Male	66	DNA	0	1	0	0	1	1	0	0
Specific Costs	OPHTHALMOLOGY	Female	32	Attend	1	0	0	0	0	0	1	0
Recording	CARDIOLOGY	Female	59	Attend	0	0	0	1	0	0	1	0
Recording	NULL	Male	16	Attend	0	0	0	1	1	0	1	0
Recording	RHEUMATOLOGY	Female	43	Attend	0	0	0	1	0	0	1	0
Specific Costs	RHEUMATOLOGY	Male	56	Attend	1	0	0	0	1	0	1	0
Specific Costs	RHEUMATOLOGY	Male	56	Attend	1	0	0	0	1	0	1	0
Specific Costs	RHEUMATOLOGY	Male	58	Attend	1	0	0	0	1	0	1	0
Specific Costs	RHEUMATOLOGY	Male	44	Attend	1	0	0	0	1	0	1	0
General Costs	OPHTHALMOLOGY	Female	41	Attend	0	1	0	0	0	0	1	0
General Costs	OPHTHALMOLOGY	Female	41	Attend	0	1	0	0	0	0	1	0
Empathy	RHEUMATOLOGY	Female	73	Attend	0	0	1	0	0	0	1	0
General Costs	RHEUMATOLOGY	Female	73	Attend	0	1	0	0	0	0	1	0
Empathy	RHEUMATOLOGY	Male	42	Attend	0	0	1	0	1	0	1	0
Specific Costs	OPHTHALMOLOGY	Female	66	Attend	1	0	0	0	0	0	1	0
General Costs	OPHTHALMOLOGY	Female	66	Patient Cancellation	0	1	0	0	0	0	0	1
General Costs	OPHTHALMOLOGY	Female	66	Patient Cancellation	0	1	0	0	0	0	0	1
Empathy	RHEUMATOLOGY	Female	31	Attend	0	0	1	0	0	0	1	0
Recording	RHEUMATOLOGY	Female	31	Patient Cancellation	0	0	0	1	0	0	0	1
Empathy	OPHTHALMOLOGY	Male	33	Attend	0	0	1	0	1	0	1	0
Recording	RHEUMATOLOGY	Male	43	Attend	0	0	0	1	1	0	1	0
General Costs	RHEUMATOLOGY	Female	52	Attend	0	1	0	0	0	0	1	0
Empathy	RHEUMATOLOGY	Female	41	Attend	0	0	1	0	0	0	1	0
Empathy	GASTROENTEROLOGY	Male	77	DNA	0	0	1	0	1	1	0	0
Specific Costs	CARDIOLOGY	Male	56	Hospital Cancellation	1	0	0	0	1	0	0	0
Specific Costs	OPHTHALMOLOGY	Male	56	Attend	1	0	0	0	1	0	1	0
Specific Costs	RHEUMATOLOGY	Male	46	Patient Cancellation	1	0	0	0	1	0	0	1
Recording	RHEUMATOLOGY	Female	79	Attend	0	0	0	1	0	0	1	0
Specific Costs	GASTROENTEROLOGY	Male	55	Attend	1	0	0	0	1	0	1	0
Empathy	GASTROENTEROLOGY	Male	55	Patient Cancellation	0	0	1	0	1	0	0	1
Recording	RHEUMATOLOGY	Female	55	Attend	0	0	0	1	0	0	1	0
General Costs	RHEUMATOLOGY	Male	40	Attend	0	1	0	0	1	0	1	0
General Costs	CARDIOLOGY	Male	76	Attend	0	1	0	0	1	0	1	0
General Costs	CARDIOLOGY	Male	76	Attend	0	1	0	0	1	0	1	0
Empathy	OPHTHALMOLOGY	Female	64	Patient Cancellation	0	0	1	0	0	0	0	1
Empathy	OPHTHALMOLOGY	Female	64	Patient Cancellation	0	0	1	0	0	0	0	1
Specific Costs	OPHTHALMOLOGY	Female	64	Attend	1	0	0	0	0	0	1	0
General Costs	RHEUMATOLOGY	Female	53	Attend	0	1	0	0	0	0	1	0
General Costs	RHEUMATOLOGY	Female	53	Attend	0	1	0	0	0	0	1	0
Empathy	OPHTHALMOLOGY	Female	74	Attend	0	0	1	0	0	0	1	0
Specific Costs	GASTROENTEROLOGY	Male	49	DNA	1	0	0	0	1	1	0	0
Empathy	OPHTHALMOLOGY	Female	47	Attend	0	0	1	0	0	0	1	0
Empathy	NULL	Male	16	Attend	0	0	1	0	1	0	1	0
Specific Costs	RHEUMATOLOGY	Female	74	DNA	1	0	0	0	0	1	0	0
Specific Costs	OPHTHALMOLOGY	Female	61	Attend	1	0	0	0	0	0	1	0
General Costs	OPHTHALMOLOGY	Female	61	Attend	0	1	0	0	0	0	1	0
Empathy	GASTROENTEROLOGY	Male	61	Attend	0	0	1	0	1	0	1	0
Empathy	RHEUMATOLOGY	Male	40	Attend	0	0	1	0	1	0	1	0
General Costs	GASTROENTEROLOGY	Female	36	Attend	0	1	0	0	0	0	1	0
Specific Costs	RHEUMATOLOGY	Female	44	Attend	1	0	0	0	0	0	1	0
Recording	RHEUMATOLOGY	Male	20	Attend	0	0	0	1	1	0	1	0
Recording	RHEUMATOLOGY	Male	20	Attend	0	0	0	1	1	0	1	0
Empathy	CARDIOLOGY	Male	56	Attend	0	0	1	0	1	0	1	0
General Costs	GASTROENTEROLOGY	Male	24	Attend	0	1	0	0	1	0	1	0
Empathy	GASTROENTEROLOGY	Male	23	Attend	0	0	1	0	1	0	1	0
Specific Costs	GASTROENTEROLOGY	Male	24	Attend	1	0	0	0	1	0	1	0
General Costs	OPHTHALMOLOGY	Male	46	DNA	0	1	0	0	1	1	0	0
General Costs	CARDIOLOGY	Female	50	DNA	0	1	0	0	0	1	0	0
General Costs	CARDIOLOGY	Male	73	Patient Cancellation	0	1	0	0	1	0	0	1
Recording	CARDIOLOGY	Female	32	Patient Cancellation	0	0	0	1	0	0	0	1
Empathy	GASTROENTEROLOGY	Male	61	Attend	0	0	1	0	1	0	1	0
Empathy	RHEUMATOLOGY	Female	38	Attend	0	0	1	0	0	0	1	0
Specific Costs	GASTROENTEROLOGY	Male	25	Attend	1	0	0	0	1	0	1	0
Specific Costs	GASTROENTEROLOGY	Male	25	Attend	1	0	0	0	1	0	1	0
Specific Costs	GASTROENTEROLOGY	Male	24	Attend	1	0	0	0	1	0	1	0
Empathy	RHEUMATOLOGY	Female	62	Attend	0	0	1	0	0	0	1	0
Empathy	GASTROENTEROLOGY	Male	40	Attend	0	0	1	0	1	0	1	0
Recording	OPHTHALMOLOGY	Female	60	Patient Cancellation	0	0	0	1	0	0	0	1
General Costs	OPHTHALMOLOGY	Female	63	Attend	0	1	0	0	0	0	1	0
General Costs	GASTROENTEROLOGY	Female	33	Patient Cancellation	0	1	0	0	0	0	0	1
General Costs	OPHTHALMOLOGY	Female	33	DNA	0	1	0	0	0	1	0	0
Recording	OPHTHALMOLOGY	Female	33	Attend	0	0	0	1	0	0	1	0
General Costs	GASTROENTEROLOGY	Female	33	Attend	0	1	0	0	0	0	1	0
General Costs	OPHTHALMOLOGY	Female	33	DNA	0	1	0	0	0	1	0	0
Empathy	GASTROENTEROLOGY	Female	52	Hospital Cancellation	0	0	1	0	0	0	0	0
General Costs	GASTROENTEROLOGY	Female	52	Attend	0	1	0	0	0	0	1	0
General Costs	GASTROENTEROLOGY	Female	75	Patient Cancellation	0	1	0	0	0	0	0	1
Recording	GASTROENTEROLOGY	Female	41	Attend	0	0	0	1	0	0	1	0
Empathy	CARDIOLOGY	Female	32	Attend	0	0	1	0	0	0	1	0
Empathy	RHEUMATOLOGY	Female	40	Attend	0	0	1	0	0	0	1	0
General Costs	GASTROENTEROLOGY	Female	69	Attend	0	1	0	0	0	0	1	0
Empathy	OPHTHALMOLOGY	Male	44	Attend	0	0	1	0	1	0	1	0
Empathy	OPHTHALMOLOGY	Male	44	Attend	0	0	1	0	1	0	1	0
Recording	CARDIOLOGY	Male	67	Attend	0	0	0	1	1	0	1	0
General Costs	GASTROENTEROLOGY	Male	63	Attend	0	1	0	0	1	0	1	0
General Costs	GASTROENTEROLOGY	Male	63	Attend	0	1	0	0	1	0	1	0
Recording	GASTROENTEROLOGY	Female	34	Attend	0	0	0	1	0	0	1	0
Empathy	OPHTHALMOLOGY	Male	46	Attend	0	0	1	0	1	0	1	0
Empathy	OPHTHALMOLOGY	Male	46	Attend	0	0	1	0	1	0	1	0
Specific Costs	OPHTHALMOLOGY	Male	52	DNA	1	0	0	0	1	1	0	0
Recording	OPHTHALMOLOGY	Male	52	Hospital Cancellation	0	0	0	1	1	0	0	0
Specific Costs	GASTROENTEROLOGY	Female	40	DNA	1	0	0	0	0	1	0	0
General Costs	GASTROENTEROLOGY	Male	49	DNA	0	1	0	0	1	1	0	0
Recording	OPHTHALMOLOGY	Male	59	Attend	0	0	0	1	1	0	1	0
Recording	OPHTHALMOLOGY	Male	59	Attend	0	0	0	1	1	0	1	0
General Costs	OPHTHALMOLOGY	Female	75	Attend	0	1	0	0	0	0	1	0
Recording	OPHTHALMOLOGY	Female	75	DNA	0	0	0	1	0	1	0	0
Recording	GASTROENTEROLOGY	Female	68	DNA	0	0	0	1	0	1	0	0
Empathy	GASTROENTEROLOGY	Male	32	Attend	0	0	1	0	1	0	1	0
Specific Costs	GASTROENTEROLOGY	Male	32	Attend	1	0	0	0	1	0	1	0
Recording	GASTROENTEROLOGY	Male	50	Attend	0	0	0	1	1	0	1	0
Recording	GASTROENTEROLOGY	Male	50	Attend	0	0	0	1	1	0	1	0
General Costs	GASTROENTEROLOGY	Female	66	Attend	0	1	0	0	0	0	1	0
Specific Costs	GASTROENTEROLOGY	Male	40	Attend	1	0	0	0	1	0	1	0
Empathy	OPHTHALMOLOGY	Female	41	Attend	0	0	1	0	0	0	1	0
Recording	OPHTHALMOLOGY	Female	61	Attend	0	0	0	1	0	0	1	0
Empathy	RHEUMATOLOGY	Female	73	Attend	0	0	1	0	0	0	1	0
Empathy	RHEUMATOLOGY	Male	71	Attend	0	0	1	0	1	0	1	0
Recording	RHEUMATOLOGY	Male	71	Attend	0	0	0	1	1	0	1	0
Empathy	RHEUMATOLOGY	Male	71	Attend	0	0	1	0	1	0	1	0
Empathy	RHEUMATOLOGY	Male	71	Attend	0	0	1	0	1	0	1	0
Empathy	RHEUMATOLOGY	Male	71	Attend	0	0	1	0	1	0	1	0
Specific Costs	RHEUMATOLOGY	Male	71	Attend	1	0	0	0	1	0	1	0
Specific Costs	RHEUMATOLOGY	Female	37	Patient Cancellation	1	0	0	0	0	0	0	1
Specific Costs	RHEUMATOLOGY	Female	37	Patient Cancellation	1	0	0	0	0	0	0	1
Empathy	RHEUMATOLOGY	Female	58	Attend	0	0	1	0	0	0	1	0
Empathy	GASTROENTEROLOGY	Female	58	Attend	0	0	1	0	0	0	1	0
Empathy	CARDIOLOGY	Female	75	Attend	0	0	1	0	0	0	1	0
Recording	RHEUMATOLOGY	Female	72	Attend	0	0	0	1	0	0	1	0
General Costs	GASTROENTEROLOGY	Male	65	Attend	0	1	0	0	1	0	1	0
Empathy	RHEUMATOLOGY	Male	46	Attend	0	0	1	0	1	0	1	0
Empathy	OPHTHALMOLOGY	Female	75	Attend	0	0	1	0	0	0	1	0
Specific Costs	NULL	Female	17	DNA	1	0	0	0	0	1	0	0
Specific Costs	OPHTHALMOLOGY	Female	80	Attend	1	0	0	0	0	0	1	0
Recording	OPHTHALMOLOGY	Female	80	Attend	0	0	0	1	0	0	1	0
Specific Costs	OPHTHALMOLOGY	Female	80	Attend	1	0	0	0	0	0	1	0
Recording	OPHTHALMOLOGY	Female	80	Attend	0	0	0	1	0	0	1	0
Recording	RHEUMATOLOGY	Male	71	Attend	0	0	0	1	1	0	1	0
Recording	RHEUMATOLOGY	Female	60	Attend	0	0	0	1	0	0	1	0
Empathy	NEUROLOGY	Male	36	Attend	0	0	1	0	1	0	1	0
General Costs	RHEUMATOLOGY	Female	57	Attend	0	1	0	0	0	0	1	0
General Costs	RHEUMATOLOGY	Female	57	Attend	0	1	0	0	0	0	1	0
Specific Costs	RHEUMATOLOGY	Female	70	Attend	1	0	0	0	0	0	1	0
Recording	GASTROENTEROLOGY	Female	70	Attend	0	0	0	1	0	0	1	0
Recording	OPHTHALMOLOGY	Male	20	Attend	0	0	0	1	1	0	1	0
Recording	OPHTHALMOLOGY	Male	20	Attend	0	0	0	1	1	0	1	0
General Costs	OPHTHALMOLOGY	Male	20	DNA	0	1	0	0	1	1	0	0
Empathy	GASTROENTEROLOGY	Male	61	Attend	0	0	1	0	1	0	1	0
Specific Costs	RHEUMATOLOGY	Female	40	Patient Cancellation	1	0	0	0	0	0	0	1
Recording	RHEUMATOLOGY	Female	54	Attend	0	0	0	1	0	0	1	0
General Costs	GASTROENTEROLOGY	Female	49	Attend	0	1	0	0	0	0	1	0
Empathy	GASTROENTEROLOGY	Female	24	Attend	0	0	1	0	0	0	1	0
General Costs	OPHTHALMOLOGY	Male	38	Attend	0	1	0	0	1	0	1	0
Specific Costs	NEUROLOGY	Male	31	Attend	1	0	0	0	1	0	1	0
Specific Costs	NEUROLOGY	Male	31	Attend	1	0	0	0	1	0	1	0
Specific Costs	CARDIOLOGY	Female	74	Attend	1	0	0	0	0	0	1	0
Specific Costs	CARDIOLOGY	Female	74	Attend	1	0	0	0	0	0	1	0
General Costs	CARDIOLOGY	Female	46	Patient Cancellation	0	1	0	0	0	0	0	1
General Costs	CARDIOLOGY	Female	46	Attend	0	1	0	0	0	0	1	0
Specific Costs	OPHTHALMOLOGY	Female	69	Attend	1	0	0	0	0	0	1	0
Empathy	RHEUMATOLOGY	Female	41	Attend	0	0	1	0	0	0	1	0
Specific Costs	RHEUMATOLOGY	Male	32	Attend	1	0	0	0	1	0	1	0
Recording	CARDIOLOGY	Female	50	Attend	0	0	0	1	0	0	1	0
Specific Costs	GASTROENTEROLOGY	Male	41	Attend	1	0	0	0	1	0	1	0
Specific Costs	GASTROENTEROLOGY	Male	41	Attend	1	0	0	0	1	0	1	0
Empathy	RHEUMATOLOGY	Male	41	Attend	0	0	1	0	1	0	1	0
Empathy	RHEUMATOLOGY	Male	41	Attend	0	0	1	0	1	0	1	0
Recording	CARDIOLOGY	Female	45	Attend	0	0	0	1	0	0	1	0
Recording	GASTROENTEROLOGY	Female	33	Attend	0	0	0	1	0	0	1	0
Specific Costs	RHEUMATOLOGY	Female	62	Attend	1	0	0	0	0	0	1	0
Specific Costs	RHEUMATOLOGY	Female	62	Attend	1	0	0	0	0	0	1	0
General Costs	CARDIOLOGY	Male	68	Attend	0	1	0	0	1	0	1	0
Recording	OPHTHALMOLOGY	Female	64	Attend	0	0	0	1	0	0	1	0
Specific Costs	RHEUMATOLOGY	Male	52	Patient Cancellation	1	0	0	0	1	0	0	1
Recording	OPHTHALMOLOGY	Male	63	DNA	0	0	0	1	1	1	0	0
General Costs	NEUROLOGY	Male	63	Attend	0	1	0	0	1	0	1	0
General Costs	NEUROLOGY	Male	63	Attend	0	1	0	0	1	0	1	0
Empathy	OPHTHALMOLOGY	Male	83	Attend	0	0	1	0	1	0	1	0
General Costs	NEUROLOGY	Female	30	Attend	0	1	0	0	0	0	1	0
Recording	GASTROENTEROLOGY	Female	47	Attend	0	0	0	1	0	0	1	0
Recording	RHEUMATOLOGY	Female	36	Attend	0	0	0	1	0	0	1	0
Specific Costs	RHEUMATOLOGY	Female	54	Attend	1	0	0	0	0	0	1	0
Specific Costs	CARDIOLOGY	Male	80	DNA	1	0	0	0	1	1	0	0
Recording	RHEUMATOLOGY	Female	51	Attend	0	0	0	1	0	0	1	0
Recording	RHEUMATOLOGY	Female	37	Attend	0	0	0	1	0	0	1	0
General Costs	CARDIOLOGY	Female	46	Attend	0	1	0	0	0	0	1	0
Recording	GASTROENTEROLOGY	Male	61	Attend	0	0	0	1	1	0	1	0
Specific Costs	RHEUMATOLOGY	Male	65	DNA	1	0	0	0	1	1	0	0
Recording	GASTROENTEROLOGY	Male	35	DNA	0	0	0	1	1	1	0	0
General Costs	RHEUMATOLOGY	Female	34	Attend	0	1	0	0	0	0	1	0
General Costs	RHEUMATOLOGY	Female	34	Attend	0	1	0	0	0	0	1	0
Empathy	GASTROENTEROLOGY	Female	41	Attend	0	0	1	0	0	0	1	0
Empathy	RHEUMATOLOGY	Female	50	Attend	0	0	1	0	0	0	1	0
Empathy	RHEUMATOLOGY	Female	35	Attend	0	0	1	0	0	0	1	0
Recording	NEUROLOGY	Female	41	Attend	0	0	0	1	0	0	1	0
Specific Costs	RHEUMATOLOGY	Female	41	Attend	1	0	0	0	0	0	1	0
Specific Costs	RHEUMATOLOGY	Female	41	Attend	1	0	0	0	0	0	1	0
General Costs	RHEUMATOLOGY	Female	34	DNA	0	1	0	0	0	1	0	0
Recording	RHEUMATOLOGY	Female	63	Attend	0	0	0	1	0	0	1	0
Empathy	OPHTHALMOLOGY	Male	61	Attend	0	0	1	0	1	0	1	0
Specific Costs	GASTROENTEROLOGY	Male	60	Attend	1	0	0	0	1	0	1	0
Empathy	RHEUMATOLOGY	Female	41	DNA	0	0	1	0	0	1	0	0
Empathy	RHEUMATOLOGY	Female	41	DNA	0	0	1	0	0	1	0	0
Empathy	RHEUMATOLOGY	Female	70	Attend	0	0	1	0	0	0	1	0
Empathy	GASTROENTEROLOGY	Male	24	Attend	0	0	1	0	1	0	1	0
Specific Costs	RHEUMATOLOGY	Female	62	Attend	1	0	0	0	0	0	1	0
Specific Costs	CARDIOLOGY	Female	75	Attend	1	0	0	0	0	0	1	0
General Costs	RHEUMATOLOGY	Female	45	Attend	0	1	0	0	0	0	1	0
General Costs	RHEUMATOLOGY	Female	36	Attend	0	1	0	0	0	0	1	0
General Costs	RHEUMATOLOGY	Female	86	Patient Cancellation	0	1	0	0	0	0	0	1
General Costs	RHEUMATOLOGY	Male	46	Attend	0	1	0	0	1	0	1	0
Specific Costs	GASTROENTEROLOGY	Female	38	DNA	1	0	0	0	0	1	0	0
Specific Costs	RHEUMATOLOGY	Female	49	Attend	1	0	0	0	0	0	1	0
Specific Costs	RHEUMATOLOGY	Female	49	Attend	1	0	0	0	0	0	1	0
Recording	RHEUMATOLOGY	Female	26	DNA	0	0	0	1	0	1	0	0
General Costs	RHEUMATOLOGY	Female	63	Attend	0	1	0	0	0	0	1	0
General Costs	RHEUMATOLOGY	Female	58	Attend	0	1	0	0	0	0	1	0
Empathy	RHEUMATOLOGY	Female	42	Attend	0	0	1	0	0	0	1	0
Empathy	CARDIOLOGY	Female	50	DNA	0	0	1	0	0	1	0	0
General Costs	CARDIOLOGY	Female	50	Attend	0	1	0	0	0	0	1	0
General Costs	GASTROENTEROLOGY	Male	64	Patient Cancellation	0	1	0	0	1	0	0	1
Recording	RHEUMATOLOGY	Male	47	Attend	0	0	0	1	1	0	1	0
General Costs	OPHTHALMOLOGY	Male	86	Attend	0	1	0	0	1	0	1	0
Specific Costs	OPHTHALMOLOGY	Male	86	Attend	1	0	0	0	1	0	1	0
Recording	OPHTHALMOLOGY	Male	86	Patient Cancellation	0	0	0	1	1	0	0	1
Empathy	OPHTHALMOLOGY	Male	86	Attend	0	0	1	0	1	0	1	0
Recording	OPHTHALMOLOGY	Male	86	Patient Cancellation	0	0	0	1	1	0	0	1
Specific Costs	CARDIOLOGY	Female	42	Attend	1	0	0	0	0	0	1	0
Specific Costs	RHEUMATOLOGY	Female	36	Attend	1	0	0	0	0	0	1	0
Recording	RHEUMATOLOGY	Female	48	Attend	0	0	0	1	0	0	1	0
Recording	RHEUMATOLOGY	Female	48	Attend	0	0	0	1	0	0	1	0
Empathy	OPHTHALMOLOGY	Male	58	Attend	0	0	1	0	1	0	1	0
Recording	GASTROENTEROLOGY	Male	44	Attend	0	0	0	1	1	0	1	0
Recording	GASTROENTEROLOGY	Female	33	Attend	0	0	0	1	0	0	1	0
Recording	GASTROENTEROLOGY	Female	33	Attend	0	0	0	1	0	0	1	0
Recording	GASTROENTEROLOGY	Female	33	Hospital Cancellation	0	0	0	1	0	0	0	0
General Costs	GASTROENTEROLOGY	Female	33	Attend	0	1	0	0	0	0	1	0
Recording	RHEUMATOLOGY	Female	57	Patient Cancellation	0	0	0	1	0	0	0	1
Recording	RHEUMATOLOGY	Female	35	Attend	0	0	0	1	0	0	1	0
Recording	RHEUMATOLOGY	Female	40	Attend	0	0	0	1	0	0	1	0
Recording	RHEUMATOLOGY	Female	40	Attend	0	0	0	1	0	0	1	0
Specific Costs	OPHTHALMOLOGY	Male	44	Attend	1	0	0	0	1	0	1	0
General Costs	RHEUMATOLOGY	Male	71	Attend	0	1	0	0	1	0	1	0
Empathy	RHEUMATOLOGY	Male	71	DNA	0	0	1	0	1	1	0	0
General Costs	RHEUMATOLOGY	Male	71	Attend	0	1	0	0	1	0	1	0
General Costs	CARDIOLOGY	Male	69	Attend	0	1	0	0	1	0	1	0
General Costs	CARDIOLOGY	Male	69	Attend	0	1	0	0	1	0	1	0
General Costs	OPHTHALMOLOGY	Male	48	Attend	0	1	0	0	1	0	1	0
Empathy	RHEUMATOLOGY	Female	53	Attend	0	0	1	0	0	0	1	0
General Costs	GASTROENTEROLOGY	Female	23	Patient Cancellation	0	1	0	0	0	0	0	1
Recording	GASTROENTEROLOGY	Female	61	Attend	0	0	0	1	0	0	1	0
Empathy	CARDIOLOGY	Male	64	Patient Cancellation	0	0	1	0	1	0	0	1
General Costs	RHEUMATOLOGY	Female	51	Attend	0	1	0	0	0	0	1	0
General Costs	RHEUMATOLOGY	Female	51	Attend	0	1	0	0	0	0	1	0
General Costs	RHEUMATOLOGY	Female	35	Attend	0	1	0	0	0	0	1	0
Specific Costs	GASTROENTEROLOGY	Female	41	Attend	1	0	0	0	0	0	1	0
Empathy	RHEUMATOLOGY	Female	68	Attend	0	0	1	0	0	0	1	0
Empathy	NEUROLOGY	Female	60	Attend	0	0	1	0	0	0	1	0
Empathy	RHEUMATOLOGY	Male	48	Hospital Cancellation	0	0	1	0	1	0	0	0
Recording	GASTROENTEROLOGY	Female	35	Attend	0	0	0	1	0	0	1	0
Recording	RHEUMATOLOGY	Female	83	Patient Cancellation	0	0	0	1	0	0	0	1
Specific Costs	GASTROENTEROLOGY	Male	74	DNA	1	0	0	0	1	1	0	0
Recording	RHEUMATOLOGY	Female	48	Patient Cancellation	0	0	0	1	0	0	0	1
Recording	RHEUMATOLOGY	Female	48	Patient Cancellation	0	0	0	1	0	0	0	1
Empathy	RHEUMATOLOGY	Female	46	Attend	0	0	1	0	0	0	1	0
Empathy	RHEUMATOLOGY	Female	37	Attend	0	0	1	0	0	0	1	0
Recording	OPHTHALMOLOGY	Male	27	Attend	0	0	0	1	1	0	1	0
Specific Costs	CARDIOLOGY	Female	50	Attend	1	0	0	0	0	0	1	0
General Costs	NEUROLOGY	Female	61	Attend	0	1	0	0	0	0	1	0
Recording	RHEUMATOLOGY	Female	42	Attend	0	0	0	1	0	0	1	0
Empathy	RHEUMATOLOGY	Female	42	Patient Cancellation	0	0	1	0	0	0	0	1
Recording	RHEUMATOLOGY	Female	42	Attend	0	0	0	1	0	0	1	0
Empathy	RHEUMATOLOGY	Female	42	Patient Cancellation	0	0	1	0	0	0	0	1
Recording	RHEUMATOLOGY	Female	42	Attend	0	0	0	1	0	0	1	0
Empathy	RHEUMATOLOGY	Female	42	Patient Cancellation	0	0	1	0	0	0	0	1
Specific Costs	RHEUMATOLOGY	Female	70	Attend	1	0	0	0	0	0	1	0
Empathy	GASTROENTEROLOGY	Female	37	Attend	0	0	1	0	0	0	1	0
Empathy	GASTROENTEROLOGY	Female	37	Attend	0	0	1	0	0	0	1	0
Recording	NEUROLOGY	Female	61	Attend	0	0	0	1	0	0	1	0
Recording	NEUROLOGY	Female	61	Attend	0	0	0	1	0	0	1	0
Specific Costs	GASTROENTEROLOGY	Female	41	Attend	1	0	0	0	0	0	1	0
Empathy	CARDIOLOGY	Female	62	DNA	0	0	1	0	0	1	0	0
Specific Costs	GASTROENTEROLOGY	Female	45	Attend	1	0	0	0	0	0	1	0
General Costs	RHEUMATOLOGY	Female	61	Attend	0	1	0	0	0	0	1	0
Specific Costs	RHEUMATOLOGY	Female	31	Attend	1	0	0	0	0	0	1	0
Recording	RHEUMATOLOGY	Male	51	Attend	0	0	0	1	1	0	1	0
Empathy	CARDIOLOGY	Male	46	Attend	0	0	1	0	1	0	1	0
Recording	RHEUMATOLOGY	Female	49	Attend	0	0	0	1	0	0	1	0
Specific Costs	GASTROENTEROLOGY	Female	26	DNA	1	0	0	0	0	1	0	0
Specific Costs	GASTROENTEROLOGY	Female	26	DNA	1	0	0	0	0	1	0	0
Specific Costs	OPHTHALMOLOGY	Female	29	Attend	1	0	0	0	0	0	1	0
General Costs	RHEUMATOLOGY	Female	37	Attend	0	1	0	0	0	0	1	0
Empathy	RHEUMATOLOGY	Female	37	Attend	0	0	1	0	0	0	1	0
Recording	RHEUMATOLOGY	Male	65	Attend	0	0	0	1	1	0	1	0
Specific Costs	RHEUMATOLOGY	Male	65	Attend	1	0	0	0	1	0	1	0
Empathy	RHEUMATOLOGY	Female	60	Attend	0	0	1	0	0	0	1	0
General Costs	GASTROENTEROLOGY	Female	42	Attend	0	1	0	0	0	0	1	0
General Costs	GASTROENTEROLOGY	Female	42	Attend	0	1	0	0	0	0	1	0
Empathy	GASTROENTEROLOGY	Female	69	Patient Cancellation	0	0	1	0	0	0	0	1
General Costs	GASTROENTEROLOGY	Female	69	Attend	0	1	0	0	0	0	1	0
Recording	RHEUMATOLOGY	Female	36	Attend	0	0	0	1	0	0	1	0
Specific Costs	RHEUMATOLOGY	Female	57	Attend	1	0	0	0	0	0	1	0
Specific Costs	OPHTHALMOLOGY	Male	77	Attend	1	0	0	0	1	0	1	0
Specific Costs	RHEUMATOLOGY	Female	56	Attend	1	0	0	0	0	0	1	0
Recording	OPHTHALMOLOGY	Male	54	Attend	0	0	0	1	1	0	1	0
Empathy	GASTROENTEROLOGY	Female	39	Hospital Cancellation	0	0	1	0	0	0	0	0
Recording	GASTROENTEROLOGY	Male	57	Attend	0	0	0	1	1	0	1	0
Recording	GASTROENTEROLOGY	Male	57	Attend	0	0	0	1	1	0	1	0
Recording	GASTROENTEROLOGY	Female	53	Attend	0	0	0	1	0	0	1	0
Specific Costs	RHEUMATOLOGY	Female	80	Attend	1	0	0	0	0	0	1	0
Empathy	RHEUMATOLOGY	Male	49	Attend	0	0	1	0	1	0	1	0
Specific Costs	RHEUMATOLOGY	Female	48	Hospital Cancellation	1	0	0	0	0	0	0	0
Specific Costs	RHEUMATOLOGY	Female	48	Hospital Cancellation	1	0	0	0	0	0	0	0
Empathy	RHEUMATOLOGY	Female	48	DNA	0	0	1	0	0	1	0	0
Empathy	RHEUMATOLOGY	Female	48	Attend	0	0	1	0	0	0	1	0
Empathy	RHEUMATOLOGY	Male	45	Attend	0	0	1	0	1	0	1	0
Specific Costs	CARDIOLOGY	Male	74	DNA	1	0	0	0	1	1	0	0
Specific Costs	CARDIOLOGY	Male	74	DNA	1	0	0	0	1	1	0	0
Recording	RHEUMATOLOGY	Female	44	Patient Cancellation	0	0	0	1	0	0	0	1
Empathy	RHEUMATOLOGY	Male	44	Attend	0	0	1	0	1	0	1	0
General Costs	RHEUMATOLOGY	Female	38	Attend	0	1	0	0	0	0	1	0
Empathy	RHEUMATOLOGY	Female	37	Attend	0	0	1	0	0	0	1	0
Recording	RHEUMATOLOGY	Male	48	Hospital Cancellation	0	0	0	1	1	0	0	0
General Costs	RHEUMATOLOGY	Male	56	Attend	0	1	0	0	1	0	1	0
General Costs	RHEUMATOLOGY	Male	56	Attend	0	1	0	0	1	0	1	0
Recording	OPHTHALMOLOGY	Female	76	Attend	0	0	0	1	0	0	1	0
Empathy	RHEUMATOLOGY	Male	42	Patient Cancellation	0	0	1	0	1	0	0	1
General Costs	CARDIOLOGY	Female	37	DNA	0	1	0	0	0	1	0	0
Specific Costs	GASTROENTEROLOGY	Male	30	Attend	1	0	0	0	1	0	1	0
Recording	RHEUMATOLOGY	Female	46	Patient Cancellation	0	0	0	1	0	0	0	1
General Costs	CARDIOLOGY	Male	34	DNA	0	1	0	0	1	1	0	0
Specific Costs	CARDIOLOGY	Female	70	Attend	1	0	0	0	0	0	1	0
General Costs	GASTROENTEROLOGY	Female	56	Attend	0	1	0	0	0	0	1	0
Specific Costs	RHEUMATOLOGY	Male	48	Attend	1	0	0	0	1	0	1	0
Empathy	OPHTHALMOLOGY	Male	72	Attend	0	0	1	0	1	0	1	0
Recording	RHEUMATOLOGY	Female	62	Patient Cancellation	0	0	0	1	0	0	0	1
Recording	CARDIOLOGY	Female	27	Attend	0	0	0	1	0	0	1	0
Recording	CARDIOLOGY	Female	27	Attend	0	0	0	1	0	0	1	0
Recording	CARDIOLOGY	Male	43	Hospital Cancellation	0	0	0	1	1	0	0	0
Recording	CARDIOLOGY	Male	43	Hospital Cancellation	0	0	0	1	1	0	0	0
General Costs	GASTROENTEROLOGY	Male	43	Attend	0	1	0	0	1	0	1	0
Specific Costs	RHEUMATOLOGY	Female	50	Attend	1	0	0	0	0	0	1	0
Specific Costs	RHEUMATOLOGY	Female	50	Attend	1	0	0	0	0	0	1	0
Recording	RHEUMATOLOGY	Female	44	Attend	0	0	0	1	0	0	1	0
Empathy	RHEUMATOLOGY	Female	86	Attend	0	0	1	0	0	0	1	0
Specific Costs	GASTROENTEROLOGY	Male	44	Attend	1	0	0	0	1	0	1	0
Recording	RHEUMATOLOGY	Female	37	Patient Cancellation	0	0	0	1	0	0	0	1
Recording	RHEUMATOLOGY	Female	37	Attend	0	0	0	1	0	0	1	0
Recording	RHEUMATOLOGY	Female	37	Patient Cancellation	0	0	0	1	0	0	0	1
Specific Costs	GASTROENTEROLOGY	Male	60	Attend	1	0	0	0	1	0	1	0
Specific Costs	RHEUMATOLOGY	Female	63	Attend	1	0	0	0	0	0	1	0
Recording	GASTROENTEROLOGY	Female	84	Attend	0	0	0	1	0	0	1	0
Recording	GASTROENTEROLOGY	Female	84	Attend	0	0	0	1	0	0	1	0
General Costs	GASTROENTEROLOGY	Male	46	Attend	0	1	0	0	1	0	1	0
General Costs	GASTROENTEROLOGY	Male	46	Attend	0	1	0	0	1	0	1	0
Empathy	RHEUMATOLOGY	Female	26	DNA	0	0	1	0	0	1	0	0
Empathy	RHEUMATOLOGY	Female	26	Patient Cancellation	0	0	1	0	0	0	0	1
Empathy	GASTROENTEROLOGY	Male	20	Attend	0	0	1	0	1	0	1	0
Recording	GASTROENTEROLOGY	Male	20	Attend	0	0	0	1	1	0	1	0
Specific Costs	CLINICAL NEURO-PHYSIOLOGY	Female	19	Attend	1	0	0	0	0	0	1	0
Specific Costs	GASTROENTEROLOGY	Female	78	Attend	1	0	0	0	0	0	1	0
General Costs	RHEUMATOLOGY	Female	60	Attend	0	1	0	0	0	0	1	0
Empathy	RHEUMATOLOGY	Male	61	Attend	0	0	1	0	1	0	1	0
Specific Costs	RHEUMATOLOGY	Female	49	Attend	1	0	0	0	0	0	1	0
Specific Costs	RHEUMATOLOGY	Female	60	DNA	1	0	0	0	0	1	0	0
Recording	OPHTHALMOLOGY	Female	32	Attend	0	0	0	1	0	0	1	0
Recording	GASTROENTEROLOGY	Female	32	Attend	0	0	0	1	0	0	1	0
General Costs	RHEUMATOLOGY	Female	34	Attend	0	1	0	0	0	0	1	0
General Costs	RHEUMATOLOGY	Female	34	Attend	0	1	0	0	0	0	1	0
Specific Costs	RHEUMATOLOGY	Female	60	Attend	1	0	0	0	0	0	1	0
General Costs	CARDIOLOGY	Male	37	Attend	0	1	0	0	1	0	1	0
General Costs	CARDIOLOGY	Female	20	Attend	0	1	0	0	0	0	1	0
General Costs	CARDIOLOGY	Female	20	Attend	0	1	0	0	0	0	1	0
Recording	RHEUMATOLOGY	Male	42	DNA	0	0	0	1	1	1	0	0
Recording	RHEUMATOLOGY	Male	42	DNA	0	0	0	1	1	1	0	0
Specific Costs	RHEUMATOLOGY	Female	84	Attend	1	0	0	0	0	0	1	0
Specific Costs	RHEUMATOLOGY	Female	84	Attend	1	0	0	0	0	0	1	0
Specific Costs	GASTROENTEROLOGY	Female	48	Attend	1	0	0	0	0	0	1	0
Specific Costs	GASTROENTEROLOGY	Female	48	Attend	1	0	0	0	0	0	1	0
General Costs	RHEUMATOLOGY	Female	65	Attend	0	1	0	0	0	0	1	0
Specific Costs	GASTROENTEROLOGY	Female	58	Attend	1	0	0	0	0	0	1	0
Empathy	GASTROENTEROLOGY	Male	52	Attend	0	0	1	0	1	0	1	0
Empathy	GASTROENTEROLOGY	Male	52	Patient Cancellation	0	0	1	0	1	0	0	1
Recording	GASTROENTEROLOGY	Female	49	Attend	0	0	0	1	0	0	1	0
Recording	CARDIOLOGY	Male	56	Attend	0	0	0	1	1	0	1	0
Recording	CARDIOLOGY	Male	56	Attend	0	0	0	1	1	0	1	0
General Costs	NEUROLOGY	Male	78	Attend	0	1	0	0	1	0	1	0
Empathy	NEUROLOGY	Male	41	Patient Cancellation	0	0	1	0	1	0	0	1
Empathy	RHEUMATOLOGY	Female	65	Attend	0	0	1	0	0	0	1	0
Specific Costs	RHEUMATOLOGY	Male	87	Attend	1	0	0	0	1	0	1	0
Specific Costs	RHEUMATOLOGY	Male	87	Attend	1	0	0	0	1	0	1	0
Empathy	CARDIOLOGY	Male	87	Attend	0	0	1	0	1	0	1	0
Specific Costs	RHEUMATOLOGY	Female	20	Attend	1	0	0	0	0	0	1	0
General Costs	RHEUMATOLOGY	Female	20	Attend	0	1	0	0	0	0	1	0
Empathy	RHEUMATOLOGY	Female	20	Attend	0	0	1	0	0	0	1	0
Recording	RHEUMATOLOGY	Female	20	Attend	0	0	0	1	0	0	1	0
General Costs	RHEUMATOLOGY	Female	20	Attend	0	1	0	0	0	0	1	0
General Costs	RHEUMATOLOGY	Female	55	Attend	0	1	0	0	0	0	1	0
General Costs	RHEUMATOLOGY	Female	55	Attend	0	1	0	0	0	0	1	0
General Costs	RHEUMATOLOGY	Male	54	Attend	0	1	0	0	1	0	1	0
General Costs	GASTROENTEROLOGY	Male	66	Attend	0	1	0	0	1	0	1	0
General Costs	RHEUMATOLOGY	Male	75	Attend	0	1	0	0	1	0	1	0
General Costs	RHEUMATOLOGY	Male	75	Attend	0	1	0	0	1	0	1	0
Specific Costs	RHEUMATOLOGY	Male	36	Attend	1	0	0	0	1	0	1	0
Empathy	RHEUMATOLOGY	Male	46	Attend	0	0	1	0	1	0	1	0
Recording	RHEUMATOLOGY	Male	29	DNA	0	0	0	1	1	1	0	0
Empathy	RHEUMATOLOGY	Male	29	Attend	0	0	1	0	1	0	1	0
Empathy	RHEUMATOLOGY	Female	60	Attend	0	0	1	0	0	0	1	0
Recording	RHEUMATOLOGY	Female	62	Attend	0	0	0	1	0	0	1	0
Specific Costs	RHEUMATOLOGY	Female	50	Attend	1	0	0	0	0	0	1	0
Specific Costs	RHEUMATOLOGY	Female	50	Attend	1	0	0	0	0	0	1	0
Empathy	CARDIOLOGY	Female	45	Attend	0	0	1	0	0	0	1	0
Recording	RHEUMATOLOGY	Female	44	Attend	0	0	0	1	0	0	1	0
Recording	RHEUMATOLOGY	Female	44	Attend	0	0	0	1	0	0	1	0
Recording	RHEUMATOLOGY	Female	44	Attend	0	0	0	1	0	0	1	0
Specific Costs	GASTROENTEROLOGY	Female	35	Attend	1	0	0	0	0	0	1	0
Empathy	RHEUMATOLOGY	Female	30	Attend	0	0	1	0	0	0	1	0
Specific Costs	RHEUMATOLOGY	Male	52	Attend	1	0	0	0	1	0	1	0
Recording	GASTROENTEROLOGY	Female	34	Attend	0	0	0	1	0	0	1	0
General Costs	RHEUMATOLOGY	Female	43	DNA	0	1	0	0	0	1	0	0
Empathy	CARDIOLOGY	Male	78	Attend	0	0	1	0	1	0	1	0
Specific Costs	RHEUMATOLOGY	Female	48	Attend	1	0	0	0	0	0	1	0
Specific Costs	GASTROENTEROLOGY	Female	48	Attend	1	0	0	0	0	0	1	0
Specific Costs	GASTROENTEROLOGY	Female	48	Attend	1	0	0	0	0	0	1	0
General Costs	RHEUMATOLOGY	Female	62	DNA	0	1	0	0	0	1	0	0
General Costs	CARDIOLOGY	Male	55	Attend	0	1	0	0	1	0	1	0
Specific Costs	RHEUMATOLOGY	Female	32	DNA	1	0	0	0	0	1	0	0
Recording	GASTROENTEROLOGY	Female	33	Attend	0	0	0	1	0	0	1	0
Recording	RHEUMATOLOGY	Female	34	Patient Cancellation	0	0	0	1	0	0	0	1
Recording	RHEUMATOLOGY	Female	34	Patient Cancellation	0	0	0	1	0	0	0	1
Recording	GASTROENTEROLOGY	Female	43	Attend	0	0	0	1	0	0	1	0
Recording	GASTROENTEROLOGY	Female	43	Attend	0	0	0	1	0	0	1	0
Empathy	RHEUMATOLOGY	Female	74	Patient Cancellation	0	0	1	0	0	0	0	1
Empathy	RHEUMATOLOGY	Female	74	Patient Cancellation	0	0	1	0	0	0	0	1
Empathy	GASTROENTEROLOGY	Male	43	DNA	0	0	1	0	1	1	0	0
General Costs	GASTROENTEROLOGY	Male	47	Attend	0	1	0	0	1	0	1	0
Empathy	CARDIOLOGY	Male	64	Attend	0	0	1	0	1	0	1	0
Empathy	CARDIOLOGY	Male	64	Attend	0	0	1	0	1	0	1	0
Recording	RHEUMATOLOGY	Male	64	Attend	0	0	0	1	1	0	1	0
Empathy	RHEUMATOLOGY	Male	64	Attend	0	0	1	0	1	0	1	0
Empathy	CARDIOLOGY	Male	35	Hospital Cancellation	0	0	1	0	1	0	0	0
Specific Costs	RHEUMATOLOGY	Female	26	Attend	1	0	0	0	0	0	1	0
Specific Costs	RHEUMATOLOGY	Female	26	Attend	1	0	0	0	0	0	1	0
Specific Costs	RHEUMATOLOGY	Female	58	Patient Cancellation	1	0	0	0	0	0	0	1
Specific Costs	RHEUMATOLOGY	Female	58	Patient Cancellation	1	0	0	0	0	0	0	1
General Costs	RHEUMATOLOGY	Male	38	Attend	0	1	0	0	1	0	1	0
Recording	RHEUMATOLOGY	Male	47	Attend	0	0	0	1	1	0	1	0
General Costs	RHEUMATOLOGY	Female	61	Attend	0	1	0	0	0	0	1	0
General Costs	RHEUMATOLOGY	Female	61	Attend	0	1	0	0	0	0	1	0
Specific Costs	OPHTHALMOLOGY	Female	61	Attend	1	0	0	0	0	0	1	0
Specific Costs	CARDIOLOGY	Female	68	Attend	1	0	0	0	0	0	1	0
Specific Costs	RHEUMATOLOGY	Female	54	Attend	1	0	0	0	0	0	1	0
General Costs	CARDIOLOGY	Female	76	Attend	0	1	0	0	0	0	1	0
General Costs	NULL	Male	14	Attend	0	1	0	0	1	0	1	0
Recording	GASTROENTEROLOGY	Female	40	Attend	0	0	0	1	0	0	1	0
Recording	GASTROENTEROLOGY	Female	40	Attend	0	0	0	1	0	0	1	0
Recording	RHEUMATOLOGY	Female	37	Attend	0	0	0	1	0	0	1	0
Recording	RHEUMATOLOGY	Female	37	Attend	0	0	0	1	0	0	1	0
Empathy	RHEUMATOLOGY	Female	56	Attend	0	0	1	0	0	0	1	0
General Costs	GASTROENTEROLOGY	Female	30	Attend	0	1	0	0	0	0	1	0
Recording	RHEUMATOLOGY	Female	72	Attend	0	0	0	1	0	0	1	0
Recording	RHEUMATOLOGY	Female	72	Attend	0	0	0	1	0	0	1	0
Recording	CARDIOLOGY	Male	55	Attend	0	0	0	1	1	0	1	0
Empathy	RHEUMATOLOGY	Male	32	Attend	0	0	1	0	1	0	1	0
Specific Costs	GASTROENTEROLOGY	Female	29	Patient Cancellation	1	0	0	0	0	0	0	1
Specific Costs	RHEUMATOLOGY	Female	47	Attend	1	0	0	0	0	0	1	0
Specific Costs	RHEUMATOLOGY	Female	47	Attend	1	0	0	0	0	0	1	0
Empathy	RHEUMATOLOGY	Female	59	Patient Cancellation	0	0	1	0	0	0	0	1
Empathy	RHEUMATOLOGY	Female	60	DNA	0	0	1	0	0	1	0	0
Empathy	RHEUMATOLOGY	Female	59	DNA	0	0	1	0	0	1	0	0
General Costs	RHEUMATOLOGY	Female	59	DNA	0	1	0	0	0	1	0	0
Empathy	RHEUMATOLOGY	Female	59	DNA	0	0	1	0	0	1	0	0
General Costs	RHEUMATOLOGY	Female	59	DNA	0	1	0	0	0	1	0	0
Specific Costs	RHEUMATOLOGY	Female	51	Attend	1	0	0	0	0	0	1	0
Empathy	RHEUMATOLOGY	Male	47	Attend	0	0	1	0	1	0	1	0
Recording	RHEUMATOLOGY	Male	29	Hospital Cancellation	0	0	0	1	1	0	0	0
General Costs	RHEUMATOLOGY	Male	29	Patient Cancellation	0	1	0	0	1	0	0	1
Empathy	RHEUMATOLOGY	Female	46	Attend	0	0	1	0	0	0	1	0
Specific Costs	RHEUMATOLOGY	Female	46	Hospital Cancellation	1	0	0	0	0	0	0	0
Recording	OPHTHALMOLOGY	Female	70	Attend	0	0	0	1	0	0	1	0
Specific Costs	RHEUMATOLOGY	Male	59	Attend	1	0	0	0	1	0	1	0
General Costs	RHEUMATOLOGY	Male	68	Attend	0	1	0	0	1	0	1	0
Specific Costs	RHEUMATOLOGY	Male	68	Attend	1	0	0	0	1	0	1	0
Empathy	RHEUMATOLOGY	Male	68	Patient Cancellation	0	0	1	0	1	0	0	1
Recording	CARDIOLOGY	Male	53	Attend	0	0	0	1	1	0	1	0
General Costs	CARDIOLOGY	Male	52	Attend	0	1	0	0	1	0	1	0
Recording	OPHTHALMOLOGY	Male	61	Attend	0	0	0	1	1	0	1	0
Specific Costs	RHEUMATOLOGY	Female	34	Attend	1	0	0	0	0	0	1	0
Specific Costs	RHEUMATOLOGY	Female	65	Attend	1	0	0	0	0	0	1	0
Specific Costs	RHEUMATOLOGY	Female	65	Attend	1	0	0	0	0	0	1	0
Empathy	RHEUMATOLOGY	Female	65	Attend	0	0	1	0	0	0	1	0
General Costs	GASTROENTEROLOGY	Female	51	Attend	0	1	0	0	0	0	1	0
General Costs	NEUROLOGY	Female	31	Attend	0	1	0	0	0	0	1	0
Empathy	RHEUMATOLOGY	Female	53	Hospital Cancellation	0	0	1	0	0	0	0	0
Empathy	RHEUMATOLOGY	Female	40	Attend	0	0	1	0	0	0	1	0
Recording	GASTROENTEROLOGY	Female	53	Hospital Cancellation	0	0	0	1	0	0	0	0
Recording	GASTROENTEROLOGY	Female	53	Hospital Cancellation	0	0	0	1	0	0	0	0
General Costs	OPHTHALMOLOGY	Female	68	Attend	0	1	0	0	0	0	1	0
General Costs	OPHTHALMOLOGY	Female	68	Attend	0	1	0	0	0	0	1	0
Specific Costs	OPHTHALMOLOGY	Female	68	Attend	1	0	0	0	0	0	1	0
General Costs	NULL	Male	18	Attend	0	1	0	0	1	0	1	0
General Costs	NULL	Male	18	Attend	0	1	0	0	1	0	1	0
General Costs	RHEUMATOLOGY	Female	34	Attend	0	1	0	0	0	0	1	0
General Costs	RHEUMATOLOGY	Female	34	Attend	0	1	0	0	0	0	1	0
Empathy	RHEUMATOLOGY	Male	62	Attend	0	0	1	0	1	0	1	0
Specific Costs	RHEUMATOLOGY	Female	33	Patient Cancellation	1	0	0	0	0	0	0	1
Empathy	RHEUMATOLOGY	Female	33	Patient Cancellation	0	0	1	0	0	0	0	1
General Costs	RHEUMATOLOGY	Female	33	Attend	0	1	0	0	0	0	1	0
Specific Costs	RHEUMATOLOGY	Female	62	Hospital Cancellation	1	0	0	0	0	0	0	0
Empathy	RHEUMATOLOGY	Male	42	Attend	0	0	1	0	1	0	1	0
Empathy	RHEUMATOLOGY	Female	76	Attend	0	0	1	0	0	0	1	0
Empathy	RHEUMATOLOGY	Female	76	Attend	0	0	1	0	0	0	1	0
Empathy	RHEUMATOLOGY	Female	54	Attend	0	0	1	0	0	0	1	0
Specific Costs	RHEUMATOLOGY	Female	49	Patient Cancellation	1	0	0	0	0	0	0	1
General Costs	RHEUMATOLOGY	Female	34	DNA	0	1	0	0	0	1	0	0
Specific Costs	GASTROENTEROLOGY	Male	57	Attend	1	0	0	0	1	0	1	0
Empathy	OPHTHALMOLOGY	Female	84	Attend	0	0	1	0	0	0	1	0
Specific Costs	OPHTHALMOLOGY	Female	84	Attend	1	0	0	0	0	0	1	0
Specific Costs	OPHTHALMOLOGY	Female	84	Attend	1	0	0	0	0	0	1	0
Empathy	OPHTHALMOLOGY	Female	84	Attend	0	0	1	0	0	0	1	0
Specific Costs	RHEUMATOLOGY	Male	59	Attend	1	0	0	0	1	0	1	0
Empathy	CARDIOLOGY	Male	48	Attend	0	0	1	0	1	0	1	0
General Costs	RHEUMATOLOGY	Female	38	Patient Cancellation	0	1	0	0	0	0	0	1
General Costs	RHEUMATOLOGY	Female	38	Patient Cancellation	0	1	0	0	0	0	0	1
General Costs	RHEUMATOLOGY	Male	34	Attend	0	1	0	0	1	0	1	0
Recording	RHEUMATOLOGY	Male	37	Attend	0	0	0	1	1	0	1	0
General Costs	RHEUMATOLOGY	Female	29	Attend	0	1	0	0	0	0	1	0
General Costs	NULL	Female	17	Patient Cancellation	0	1	0	0	0	0	0	1
General Costs	NULL	Female	17	Attend	0	1	0	0	0	0	1	0
Empathy	RHEUMATOLOGY	Female	58	Attend	0	0	1	0	0	0	1	0
Specific Costs	RHEUMATOLOGY	Female	58	Hospital Cancellation	1	0	0	0	0	0	0	0
Empathy	RHEUMATOLOGY	Female	58	Attend	0	0	1	0	0	0	1	0
Recording	RHEUMATOLOGY	Female	59	Hospital Cancellation	0	0	0	1	0	0	0	0
Specific Costs	GASTROENTEROLOGY	Male	54	Attend	1	0	0	0	1	0	1	0
Recording	GASTROENTEROLOGY	Male	54	Attend	0	0	0	1	1	0	1	0
Specific Costs	GASTROENTEROLOGY	Male	54	Attend	1	0	0	0	1	0	1	0
Specific Costs	RHEUMATOLOGY	Female	65	Attend	1	0	0	0	0	0	1	0
Empathy	RHEUMATOLOGY	Female	65	DNA	0	0	1	0	0	1	0	0
General Costs	RHEUMATOLOGY	Female	64	Attend	0	1	0	0	0	0	1	0
General Costs	RHEUMATOLOGY	Female	71	Patient Cancellation	0	1	0	0	0	0	0	1
General Costs	RHEUMATOLOGY	Female	71	Patient Cancellation	0	1	0	0	0	0	0	1
Recording	RHEUMATOLOGY	Female	63	Attend	0	0	0	1	0	0	1	0
Empathy	RHEUMATOLOGY	Female	63	Patient Cancellation	0	0	1	0	0	0	0	1
Specific Costs	CARDIOLOGY	Female	62	Attend	1	0	0	0	0	0	1	0
Recording	RHEUMATOLOGY	Female	62	Attend	0	0	0	1	0	0	1	0
Recording	OPHTHALMOLOGY	Male	68	DNA	0	0	0	1	1	1	0	0
Empathy	OPHTHALMOLOGY	Male	68	Attend	0	0	1	0	1	0	1	0
Empathy	OPHTHALMOLOGY	Male	68	Attend	0	0	1	0	1	0	1	0
Specific Costs	RHEUMATOLOGY	Male	48	Attend	1	0	0	0	1	0	1	0
Recording	RHEUMATOLOGY	Male	29	Attend	0	0	0	1	1	0	1	0
General Costs	RHEUMATOLOGY	Female	61	Attend	0	1	0	0	0	0	1	0
General Costs	RHEUMATOLOGY	Female	44	Attend	0	1	0	0	0	0	1	0
Recording	CARDIOLOGY	Male	51	Attend	0	0	0	1	1	0	1	0
Specific Costs	RHEUMATOLOGY	Female	43	Attend	1	0	0	0	0	0	1	0
Empathy	RHEUMATOLOGY	Female	42	Attend	0	0	1	0	0	0	1	0
Recording	GASTROENTEROLOGY	Female	45	Attend	0	0	0	1	0	0	1	0
Recording	RHEUMATOLOGY	Female	58	Patient Cancellation	0	0	0	1	0	0	0	1
Recording	RHEUMATOLOGY	Female	58	Patient Cancellation	0	0	0	1	0	0	0	1
Specific Costs	GASTROENTEROLOGY	Male	60	Attend	1	0	0	0	1	0	1	0
Specific Costs	OPHTHALMOLOGY	Male	51	DNA	1	0	0	0	1	1	0	0
Empathy	CARDIOLOGY	Male	52	Attend	0	0	1	0	1	0	1	0
Empathy	CARDIOLOGY	Male	52	Attend	0	0	1	0	1	0	1	0
Recording	RHEUMATOLOGY	Female	50	Patient Cancellation	0	0	0	1	0	0	0	1
Recording	RHEUMATOLOGY	Female	38	Attend	0	0	0	1	0	0	1	0
Recording	RHEUMATOLOGY	Female	38	Attend	0	0	0	1	0	0	1	0
Recording	NEUROLOGY	Male	46	Attend	0	0	0	1	1	0	1	0
Specific Costs	NULL	Female	18	Attend	1	0	0	0	0	0	1	0
Empathy	GASTROENTEROLOGY	Male	61	Attend	0	0	1	0	1	0	1	0
Empathy	RHEUMATOLOGY	Male	58	Attend	0	0	1	0	1	0	1	0
Recording	CARDIOLOGY	Female	58	Attend	0	0	0	1	0	0	1	0
Empathy	RHEUMATOLOGY	Male	44	Attend	0	0	1	0	1	0	1	0
Recording	RHEUMATOLOGY	Male	35	Attend	0	0	0	1	1	0	1	0
Empathy	RHEUMATOLOGY	Female	47	Attend	0	0	1	0	0	0	1	0
Specific Costs	RHEUMATOLOGY	Female	47	Patient Cancellation	1	0	0	0	0	0	0	1
Specific Costs	GASTROENTEROLOGY	Male	29	Attend	1	0	0	0	1	0	1	0
General Costs	RHEUMATOLOGY	Female	44	Attend	0	1	0	0	0	0	1	0
Empathy	OPHTHALMOLOGY	Male	67	Attend	0	0	1	0	1	0	1	0
Empathy	OPHTHALMOLOGY	Male	67	Attend	0	0	1	0	1	0	1	0
Recording	GASTROENTEROLOGY	Male	57	Attend	0	0	0	1	1	0	1	0
Recording	RHEUMATOLOGY	Female	63	Attend	0	0	0	1	0	0	1	0
Specific Costs	CARDIOLOGY	Female	69	Attend	1	0	0	0	0	0	1	0
Empathy	GASTROENTEROLOGY	Male	49	Patient Cancellation	0	0	1	0	1	0	0	1
General Costs	GASTROENTEROLOGY	Male	49	Attend	0	1	0	0	1	0	1	0
General Costs	RHEUMATOLOGY	Male	26	Attend	0	1	0	0	1	0	1	0
General Costs	RHEUMATOLOGY	Male	26	Attend	0	1	0	0	1	0	1	0
General Costs	RHEUMATOLOGY	Male	26	Patient Cancellation	0	1	0	0	1	0	0	1
Recording	OPHTHALMOLOGY	Female	59	Attend	0	0	0	1	0	0	1	0
Recording	OPHTHALMOLOGY	Female	59	Attend	0	0	0	1	0	0	1	0
General Costs	CARDIOLOGY	Male	41	Attend	0	1	0	0	1	0	1	0
Specific Costs	GASTROENTEROLOGY	Male	62	Attend	1	0	0	0	1	0	1	0
General Costs	CARDIOLOGY	Female	37	Attend	0	1	0	0	0	0	1	0
Specific Costs	GASTROENTEROLOGY	Female	51	Attend	1	0	0	0	0	0	1	0
Recording	RHEUMATOLOGY	Male	80	Attend	0	0	0	1	1	0	1	0
General Costs	CARDIOLOGY	Male	80	Attend	0	1	0	0	1	0	1	0
Empathy	GASTROENTEROLOGY	Female	33	Attend	0	0	1	0	0	0	1	0
Empathy	RHEUMATOLOGY	Female	40	Attend	0	0	1	0	0	0	1	0
Recording	RHEUMATOLOGY	Female	34	Attend	0	0	0	1	0	0	1	0
Empathy	RHEUMATOLOGY	Female	34	Patient Cancellation	0	0	1	0	0	0	0	1
Empathy	OPHTHALMOLOGY	Female	46	Attend	0	0	1	0	0	0	1	0
Specific Costs	GASTROENTEROLOGY	Male	48	Patient Cancellation	1	0	0	0	1	0	0	1
Specific Costs	GASTROENTEROLOGY	Male	48	Attend	1	0	0	0	1	0	1	0
Specific Costs	GASTROENTEROLOGY	Male	48	Patient Cancellation	1	0	0	0	1	0	0	1
Empathy	GASTROENTEROLOGY	Female	37	Attend	0	0	1	0	0	0	1	0
Empathy	GASTROENTEROLOGY	Female	37	Attend	0	0	1	0	0	0	1	0
Recording	GASTROENTEROLOGY	Male	62	Attend	0	0	0	1	1	0	1	0
Recording	GASTROENTEROLOGY	Female	70	Attend	0	0	0	1	0	0	1	0
General Costs	RHEUMATOLOGY	Male	67	Attend	0	1	0	0	1	0	1	0
General Costs	RHEUMATOLOGY	Male	67	Attend	0	1	0	0	1	0	1	0
Empathy	RHEUMATOLOGY	Male	57	Attend	0	0	1	0	1	0	1	0
General Costs	CARDIOLOGY	Male	66	Attend	0	1	0	0	1	0	1	0
Specific Costs	GASTROENTEROLOGY	Female	21	Attend	1	0	0	0	0	0	1	0
Empathy	GASTROENTEROLOGY	Male	23	Attend	0	0	1	0	1	0	1	0
General Costs	CARDIOLOGY	Female	60	Attend	0	1	0	0	0	0	1	0
General Costs	CARDIOLOGY	Female	60	Attend	0	1	0	0	0	0	1	0
General Costs	RHEUMATOLOGY	Female	48	Attend	0	1	0	0	0	0	1	0
Specific Costs	NULL	Female	18	Attend	1	0	0	0	0	0	1	0
Empathy	OPHTHALMOLOGY	Female	34	Attend	0	0	1	0	0	0	1	0
Recording	NEUROLOGY	Female	34	Attend	0	0	0	1	0	0	1	0
Recording	RHEUMATOLOGY	Female	34	DNA	0	0	0	1	0	1	0	0
Specific Costs	RHEUMATOLOGY	Female	34	Attend	1	0	0	0	0	0	1	0
Specific Costs	RHEUMATOLOGY	Female	34	Attend	1	0	0	0	0	0	1	0
Empathy	CARDIOLOGY	Male	66	Attend	0	0	1	0	1	0	1	0
Empathy	GASTROENTEROLOGY	Female	46	Attend	0	0	1	0	0	0	1	0
Empathy	CARDIOLOGY	Male	37	Attend	0	0	1	0	1	0	1	0
Specific Costs	CARDIOLOGY	Male	37	Attend	1	0	0	0	1	0	1	0
Empathy	CARDIOLOGY	Male	37	Attend	0	0	1	0	1	0	1	0
General Costs	GASTROENTEROLOGY	Female	43	Attend	0	1	0	0	0	0	1	0
Specific Costs	NULL	Female	13	Attend	1	0	0	0	0	0	1	0
Specific Costs	NULL	Female	13	Attend	1	0	0	0	0	0	1	0
General Costs	GASTROENTEROLOGY	Male	61	Attend	0	1	0	0	1	0	1	0
Empathy	GASTROENTEROLOGY	Male	61	Hospital Cancellation	0	0	1	0	1	0	0	0
General Costs	GASTROENTEROLOGY	Male	27	Attend	0	1	0	0	1	0	1	0
General Costs	GASTROENTEROLOGY	Female	37	Attend	0	1	0	0	0	0	1	0
General Costs	RHEUMATOLOGY	Male	43	Attend	0	1	0	0	1	0	1	0
General Costs	RHEUMATOLOGY	Female	40	Attend	0	1	0	0	0	0	1	0
Recording	RHEUMATOLOGY	Female	41	Attend	0	0	0	1	0	0	1	0
General Costs	RHEUMATOLOGY	Female	41	Attend	0	1	0	0	0	0	1	0
Recording	RHEUMATOLOGY	Male	45	Patient Cancellation	0	0	0	1	1	0	0	1
Recording	OPHTHALMOLOGY	Female	81	Patient Cancellation	0	0	0	1	0	0	0	1
Recording	NULL	Male	17	Attend	0	0	0	1	1	0	1	0
Recording	RHEUMATOLOGY	Female	27	Attend	0	0	0	1	0	0	1	0
Recording	RHEUMATOLOGY	Female	27	Attend	0	0	0	1	0	0	1	0
General Costs	GASTROENTEROLOGY	Male	42	Attend	0	1	0	0	1	0	1	0
General Costs	GASTROENTEROLOGY	Female	54	Attend	0	1	0	0	0	0	1	0
Specific Costs	RHEUMATOLOGY	Female	61	Attend	1	0	0	0	0	0	1	0
Specific Costs	RHEUMATOLOGY	Female	61	Attend	1	0	0	0	0	0	1	0
Empathy	RHEUMATOLOGY	Female	57	Attend	0	0	1	0	0	0	1	0
Empathy	RHEUMATOLOGY	Female	57	Attend	0	0	1	0	0	0	1	0
Empathy	RHEUMATOLOGY	Female	40	Attend	0	0	1	0	0	0	1	0
Empathy	RHEUMATOLOGY	Female	40	Attend	0	0	1	0	0	0	1	0
General Costs	RHEUMATOLOGY	Female	55	Attend	0	1	0	0	0	0	1	0
General Costs	RHEUMATOLOGY	Female	55	Attend	0	1	0	0	0	0	1	0
Recording	RHEUMATOLOGY	Female	55	Patient Cancellation	0	0	0	1	0	0	0	1
General Costs	RHEUMATOLOGY	Female	55	Attend	0	1	0	0	0	0	1	0
Empathy	GASTROENTEROLOGY	Female	24	Attend	0	0	1	0	0	0	1	0
Empathy	GASTROENTEROLOGY	Female	24	Attend	0	0	1	0	0	0	1	0
Specific Costs	GASTROENTEROLOGY	Male	28	Attend	1	0	0	0	1	0	1	0
Recording	CARDIOLOGY	Male	67	DNA	0	0	0	1	1	1	0	0
Empathy	CARDIOLOGY	Male	43	Attend	0	0	1	0	1	0	1	0
Recording	RHEUMATOLOGY	Female	33	Patient Cancellation	0	0	0	1	0	0	0	1
General Costs	RHEUMATOLOGY	Female	33	Patient Cancellation	0	1	0	0	0	0	0	1
Recording	RHEUMATOLOGY	Female	33	Attend	0	0	0	1	0	0	1	0
General Costs	RHEUMATOLOGY	Female	33	DNA	0	1	0	0	0	1	0	0
General Costs	GASTROENTEROLOGY	Female	34	DNA	0	1	0	0	0	1	0	0
Empathy	RHEUMATOLOGY	Male	39	Attend	0	0	1	0	1	0	1	0
Empathy	RHEUMATOLOGY	Male	39	Attend	0	0	1	0	1	0	1	0
Specific Costs	RHEUMATOLOGY	Male	39	Attend	1	0	0	0	1	0	1	0
Recording	OPHTHALMOLOGY	Male	59	Attend	0	0	0	1	1	0	1	0
Empathy	OPHTHALMOLOGY	Male	59	Attend	0	0	1	0	1	0	1	0
General Costs	OPHTHALMOLOGY	Male	59	Attend	0	1	0	0	1	0	1	0
Specific Costs	OPHTHALMOLOGY	Female	47	Attend	1	0	0	0	0	0	1	0
General Costs	CARDIOLOGY	Female	51	Attend	0	1	0	0	0	0	1	0
Recording	CARDIOLOGY	Female	51	Attend	0	0	0	1	0	0	1	0
Specific Costs	GASTROENTEROLOGY	Male	21	Attend	1	0	0	0	1	0	1	0
Recording	RHEUMATOLOGY	Female	52	Attend	0	0	0	1	0	0	1	0
Recording	NEUROLOGY	Male	63	Attend	0	0	0	1	1	0	1	0
Recording	CARDIOLOGY	Female	23	DNA	0	0	0	1	0	1	0	0
Empathy	GASTROENTEROLOGY	Female	53	Hospital Cancellation	0	0	1	0	0	0	0	0
Empathy	GASTROENTEROLOGY	Female	53	Hospital Cancellation	0	0	1	0	0	0	0	0
Recording	GASTROENTEROLOGY	Male	37	Patient Cancellation	0	0	0	1	1	0	0	1
Specific Costs	RHEUMATOLOGY	Male	59	Attend	1	0	0	0	1	0	1	0
Recording	GASTROENTEROLOGY	Male	54	Attend	0	0	0	1	1	0	1	0
Specific Costs	OPHTHALMOLOGY	Female	36	Attend	1	0	0	0	0	0	1	0
Recording	CARDIOLOGY	Female	53	Attend	0	0	0	1	0	0	1	0
Recording	OPHTHALMOLOGY	Female	56	DNA	0	0	0	1	0	1	0	0
Empathy	GASTROENTEROLOGY	Female	47	Attend	0	0	1	0	0	0	1	0
Empathy	RHEUMATOLOGY	Female	38	Patient Cancellation	0	0	1	0	0	0	0	1
Specific Costs	RHEUMATOLOGY	Female	34	Attend	1	0	0	0	0	0	1	0
Specific Costs	RHEUMATOLOGY	Female	34	Attend	1	0	0	0	0	0	1	0
General Costs	CARDIOLOGY	Male	67	Hospital Cancellation	0	1	0	0	1	0	0	0
General Costs	CARDIOLOGY	Male	67	Hospital Cancellation	0	1	0	0	1	0	0	0
Recording	CARDIOLOGY	Male	67	Attend	0	0	0	1	1	0	1	0
General Costs	RHEUMATOLOGY	Female	55	Attend	0	1	0	0	0	0	1	0
General Costs	RHEUMATOLOGY	Female	55	Attend	0	1	0	0	0	0	1	0
Specific Costs	GASTROENTEROLOGY	Female	62	Attend	1	0	0	0	0	0	1	0
Specific Costs	NEUROLOGY	Female	45	Attend	1	0	0	0	0	0	1	0
General Costs	RHEUMATOLOGY	Male	76	Attend	0	1	0	0	1	0	1	0
General Costs	RHEUMATOLOGY	Female	43	Attend	0	1	0	0	0	0	1	0
General Costs	GASTROENTEROLOGY	Female	24	Attend	0	1	0	0	0	0	1	0
Specific Costs	RHEUMATOLOGY	Male	59	Attend	1	0	0	0	1	0	1	0
Recording	OPHTHALMOLOGY	Female	68	Attend	0	0	0	1	0	0	1	0
Recording	RHEUMATOLOGY	Female	44	Attend	0	0	0	1	0	0	1	0
Empathy	CARDIOLOGY	Female	34	Attend	0	0	1	0	0	0	1	0
General Costs	RHEUMATOLOGY	Female	71	DNA	0	1	0	0	0	1	0	0
Empathy	NEUROLOGY	Male	51	Attend	0	0	1	0	1	0	1	0
Empathy	NEUROLOGY	Male	50	Attend	0	0	1	0	1	0	1	0
Specific Costs	GASTROENTEROLOGY	Female	45	Attend	1	0	0	0	0	0	1	0
Recording	GASTROENTEROLOGY	Female	24	Attend	0	0	0	1	0	0	1	0
General Costs	GASTROENTEROLOGY	Female	41	Attend	0	1	0	0	0	0	1	0
Empathy	GASTROENTEROLOGY	Female	41	Attend	0	0	1	0	0	0	1	0
General Costs	RHEUMATOLOGY	Female	76	Attend	0	1	0	0	0	0	1	0
General Costs	RHEUMATOLOGY	Female	76	Attend	0	1	0	0	0	0	1	0
Recording	GASTROENTEROLOGY	Male	45	DNA	0	0	0	1	1	1	0	0
Specific Costs	NULL	Male	13	Attend	1	0	0	0	1	0	1	0
Recording	OPHTHALMOLOGY	Female	33	DNA	0	0	0	1	0	1	0	0
Specific Costs	GASTROENTEROLOGY	Male	57	Attend	1	0	0	0	1	0	1	0
General Costs	CARDIOLOGY	Male	58	Attend	0	1	0	0	1	0	1	0
General Costs	RHEUMATOLOGY	Male	33	Patient Cancellation	0	1	0	0	1	0	0	1
Empathy	RHEUMATOLOGY	Female	55	Attend	0	0	1	0	0	0	1	0
General Costs	RHEUMATOLOGY	Female	29	DNA	0	1	0	0	0	1	0	0
Recording	NEUROLOGY	Male	70	Attend	0	0	0	1	1	0	1	0
General Costs	RHEUMATOLOGY	Male	45	Attend	0	1	0	0	1	0	1	0
Empathy	NEUROLOGY	Female	58	Attend	0	0	1	0	0	0	1	0
Empathy	NEUROLOGY	Female	58	Attend	0	0	1	0	0	0	1	0
Empathy	CARDIOLOGY	Male	43	DNA	0	0	1	0	1	1	0	0
Recording	CARDIOLOGY	Male	43	Attend	0	0	0	1	1	0	1	0
Empathy	RHEUMATOLOGY	Female	40	Attend	0	0	1	0	0	0	1	0
Empathy	OPHTHALMOLOGY	Male	27	Attend	0	0	1	0	1	0	1	0
Specific Costs	OPHTHALMOLOGY	Female	34	Attend	1	0	0	0	0	0	1	0
Empathy	OPHTHALMOLOGY	Female	60	DNA	0	0	1	0	0	1	0	0
Specific Costs	RHEUMATOLOGY	Female	56	Patient Cancellation	1	0	0	0	0	0	0	1
Specific Costs	RHEUMATOLOGY	Female	56	Patient Cancellation	1	0	0	0	0	0	0	1
Empathy	GASTROENTEROLOGY	Male	43	Attend	0	0	1	0	1	0	1	0
General Costs	OPHTHALMOLOGY	Female	23	Attend	0	1	0	0	0	0	1	0
Specific Costs	GASTROENTEROLOGY	Male	45	Attend	1	0	0	0	1	0	1	0
Empathy	RHEUMATOLOGY	Female	67	Attend	0	0	1	0	0	0	1	0
Empathy	RHEUMATOLOGY	Female	67	Attend	0	0	1	0	0	0	1	0
Empathy	RHEUMATOLOGY	Female	67	Attend	0	0	1	0	0	0	1	0
Specific Costs	GASTROENTEROLOGY	Female	59	Attend	1	0	0	0	0	0	1	0
Specific Costs	RHEUMATOLOGY	Female	35	Patient Cancellation	1	0	0	0	0	0	0	1
General Costs	RHEUMATOLOGY	Male	55	Attend	0	1	0	0	1	0	1	0
Recording	CARDIOLOGY	Female	57	Attend	0	0	0	1	0	0	1	0
Empathy	RHEUMATOLOGY	Female	46	Attend	0	0	1	0	0	0	1	0
Empathy	RHEUMATOLOGY	Female	46	Attend	0	0	1	0	0	0	1	0
Recording	GASTROENTEROLOGY	Male	40	Attend	0	0	0	1	1	0	1	0
Specific Costs	GASTROENTEROLOGY	Male	40	Attend	1	0	0	0	1	0	1	0
Empathy	GASTROENTEROLOGY	Male	40	Attend	0	0	1	0	1	0	1	0
General Costs	RHEUMATOLOGY	Female	59	Attend	0	1	0	0	0	0	1	0
Empathy	GASTROENTEROLOGY	Female	59	Attend	0	0	1	0	0	0	1	0
Empathy	GASTROENTEROLOGY	Female	59	Attend	0	0	1	0	0	0	1	0
General Costs	RHEUMATOLOGY	Female	59	Attend	0	1	0	0	0	0	1	0
Empathy	RHEUMATOLOGY	Female	66	Attend	0	0	1	0	0	0	1	0
Recording	RHEUMATOLOGY	Female	66	Attend	0	0	0	1	0	0	1	0
General Costs	GASTROENTEROLOGY	Female	37	Attend	0	1	0	0	0	0	1	0
Recording	CARDIOLOGY	Female	74	Attend	0	0	0	1	0	0	1	0
General Costs	RHEUMATOLOGY	Female	82	Attend	0	1	0	0	0	0	1	0
General Costs	RHEUMATOLOGY	Female	82	Attend	0	1	0	0	0	0	1	0
Empathy	GASTROENTEROLOGY	Female	77	Attend	0	0	1	0	0	0	1	0
General Costs	RHEUMATOLOGY	Female	48	Patient Cancellation	0	1	0	0	0	0	0	1
Empathy	GASTROENTEROLOGY	Female	38	Attend	0	0	1	0	0	0	1	0
Empathy	GASTROENTEROLOGY	Female	32	Attend	0	0	1	0	0	0	1	0
Empathy	GASTROENTEROLOGY	Female	55	Attend	0	0	1	0	0	0	1	0
General Costs	OPHTHALMOLOGY	Female	55	DNA	0	1	0	0	0	1	0	0
Recording	RHEUMATOLOGY	Male	33	Attend	0	0	0	1	1	0	1	0
Empathy	RHEUMATOLOGY	Female	50	Attend	0	0	1	0	0	0	1	0
General Costs	RHEUMATOLOGY	Female	57	Attend	0	1	0	0	0	0	1	0
Specific Costs	NULL	Male	12	Patient Cancellation	1	0	0	0	1	0	0	1
Specific Costs	NULL	Male	12	Patient Cancellation	1	0	0	0	1	0	0	1
General Costs	GASTROENTEROLOGY	Female	50	Attend	0	1	0	0	0	0	1	0
General Costs	GASTROENTEROLOGY	Female	50	Attend	0	1	0	0	0	0	1	0
Recording	RHEUMATOLOGY	Female	78	Attend	0	0	0	1	0	0	1	0
Recording	GASTROENTEROLOGY	Female	41	Attend	0	0	0	1	0	0	1	0
Specific Costs	GASTROENTEROLOGY	Male	24	Patient Cancellation	1	0	0	0	1	0	0	1
Empathy	OPHTHALMOLOGY	Male	73	Attend	0	0	1	0	1	0	1	0
Specific Costs	OPHTHALMOLOGY	Male	73	Attend	1	0	0	0	1	0	1	0
Empathy	OPHTHALMOLOGY	Male	73	Attend	0	0	1	0	1	0	1	0
General Costs	RHEUMATOLOGY	Female	56	Attend	0	1	0	0	0	0	1	0
Specific Costs	RHEUMATOLOGY	Male	46	Attend	1	0	0	0	1	0	1	0
Specific Costs	RHEUMATOLOGY	Female	54	Hospital Cancellation	1	0	0	0	0	0	0	0
Recording	RHEUMATOLOGY	Female	54	Attend	0	0	0	1	0	0	1	0
Empathy	GASTROENTEROLOGY	Female	21	Attend	0	0	1	0	0	0	1	0
Specific Costs	GASTROENTEROLOGY	Male	23	Patient Cancellation	1	0	0	0	1	0	0	1
Empathy	RHEUMATOLOGY	Female	52	Attend	0	0	1	0	0	0	1	0
Specific Costs	OPHTHALMOLOGY	Female	33	Attend	1	0	0	0	0	0	1	0
Recording	RHEUMATOLOGY	Female	53	Attend	0	0	0	1	0	0	1	0
General Costs	RHEUMATOLOGY	Female	44	Patient Cancellation	0	1	0	0	0	0	0	1
Specific Costs	RHEUMATOLOGY	Female	75	Attend	1	0	0	0	0	0	1	0
Specific Costs	RHEUMATOLOGY	Female	44	Attend	1	0	0	0	0	0	1	0
General Costs	GASTROENTEROLOGY	Female	39	DNA	0	1	0	0	0	1	0	0
General Costs	GASTROENTEROLOGY	Female	39	DNA	0	1	0	0	0	1	0	0
Recording	RHEUMATOLOGY	Female	59	Attend	0	0	0	1	0	0	1	0
Recording	RHEUMATOLOGY	Female	59	Attend	0	0	0	1	0	0	1	0
Specific Costs	OPHTHALMOLOGY	Female	33	Attend	1	0	0	0	0	0	1	0
General Costs	GASTROENTEROLOGY	Male	64	Attend	0	1	0	0	1	0	1	0
Empathy	RHEUMATOLOGY	Female	27	Attend	0	0	1	0	0	0	1	0
Specific Costs	GASTROENTEROLOGY	Female	38	Attend	1	0	0	0	0	0	1	0
Specific Costs	RHEUMATOLOGY	Male	61	Hospital Cancellation	1	0	0	0	1	0	0	0
Specific Costs	RHEUMATOLOGY	Female	35	Attend	1	0	0	0	0	0	1	0
Recording	OPHTHALMOLOGY	Female	29	Patient Cancellation	0	0	0	1	0	0	0	1
General Costs	OPHTHALMOLOGY	Female	29	DNA	0	1	0	0	0	1	0	0
Recording	OPHTHALMOLOGY	Female	29	Patient Cancellation	0	0	0	1	0	0	0	1
Empathy	CARDIOLOGY	Female	39	Attend	0	0	1	0	0	0	1	0
Empathy	OPHTHALMOLOGY	Male	59	Attend	0	0	1	0	1	0	1	0
General Costs	NULL	Female	12	Attend	0	1	0	0	0	0	1	0
Empathy	RHEUMATOLOGY	Female	55	Attend	0	0	1	0	0	0	1	0
General Costs	RHEUMATOLOGY	Female	64	Hospital Cancellation	0	1	0	0	0	0	0	0
Specific Costs	OPHTHALMOLOGY	Male	81	Attend	1	0	0	0	1	0	1	0
General Costs	RHEUMATOLOGY	Female	33	Attend	0	1	0	0	0	0	1	0
General Costs	RHEUMATOLOGY	Female	33	Attend	0	1	0	0	0	0	1	0
Specific Costs	GASTROENTEROLOGY	Female	48	Attend	1	0	0	0	0	0	1	0
Empathy	CARDIOLOGY	Male	34	Attend	0	0	1	0	1	0	1	0
Recording	RHEUMATOLOGY	Male	63	Attend	0	0	0	1	1	0	1	0
Empathy	CARDIOLOGY	Male	78	Hospital Cancellation	0	0	1	0	1	0	0	0
Empathy	OPHTHALMOLOGY	Female	26	Attend	0	0	1	0	0	0	1	0
Empathy	OPHTHALMOLOGY	Female	26	Attend	0	0	1	0	0	0	1	0
General Costs	CARDIOLOGY	Female	48	DNA	0	1	0	0	0	1	0	0
Specific Costs	CARDIOLOGY	Female	48	Attend	1	0	0	0	0	0	1	0
General Costs	CARDIOLOGY	Female	48	DNA	0	1	0	0	0	1	0	0
Specific Costs	CARDIOLOGY	Female	48	Attend	1	0	0	0	0	0	1	0
Specific Costs	RHEUMATOLOGY	Female	67	Attend	1	0	0	0	0	0	1	0
Specific Costs	RHEUMATOLOGY	Female	67	Attend	1	0	0	0	0	0	1	0
General Costs	OPHTHALMOLOGY	Female	43	Attend	0	1	0	0	0	0	1	0
Recording	OPHTHALMOLOGY	Female	77	Patient Cancellation	0	0	0	1	0	0	0	1
Recording	OPHTHALMOLOGY	Female	77	Patient Cancellation	0	0	0	1	0	0	0	1
Recording	OPHTHALMOLOGY	Female	77	Attend	0	0	0	1	0	0	1	0
Specific Costs	GASTROENTEROLOGY	Male	46	Attend	1	0	0	0	1	0	1	0
Empathy	GASTROENTEROLOGY	Female	33	Attend	0	0	1	0	0	0	1	0
Empathy	RHEUMATOLOGY	Female	52	DNA	0	0	1	0	0	1	0	0
Specific Costs	RHEUMATOLOGY	Female	34	Attend	1	0	0	0	0	0	1	0
Empathy	OPHTHALMOLOGY	Male	73	Hospital Cancellation	0	0	1	0	1	0	0	0
General Costs	GASTROENTEROLOGY	Male	43	Attend	0	1	0	0	1	0	1	0
Specific Costs	CARDIOLOGY	Female	39	Attend	1	0	0	0	0	0	1	0
General Costs	NEUROLOGY	Female	78	Patient Cancellation	0	1	0	0	0	0	0	1
Specific Costs	GASTROENTEROLOGY	Male	39	Attend	1	0	0	0	1	0	1	0
Specific Costs	GASTROENTEROLOGY	Male	39	Attend	1	0	0	0	1	0	1	0
Recording	GASTROENTEROLOGY	Female	37	Attend	0	0	0	1	0	0	1	0
Recording	GASTROENTEROLOGY	Female	37	Attend	0	0	0	1	0	0	1	0
Empathy	GASTROENTEROLOGY	Female	36	Attend	0	0	1	0	0	0	1	0
General Costs	RHEUMATOLOGY	Female	36	Attend	0	1	0	0	0	0	1	0
Recording	RHEUMATOLOGY	Female	36	Attend	0	0	0	1	0	0	1	0
Specific Costs	RHEUMATOLOGY	Female	36	DNA	1	0	0	0	0	1	0	0
Recording	RHEUMATOLOGY	Female	84	Attend	0	0	0	1	0	0	1	0
Specific Costs	GASTROENTEROLOGY	Male	29	Attend	1	0	0	0	1	0	1	0
Empathy	NULL	Male	12	Attend	0	0	1	0	1	0	1	0
Specific Costs	GASTROENTEROLOGY	Female	26	Attend	1	0	0	0	0	0	1	0
Specific Costs	GASTROENTEROLOGY	Male	61	Attend	1	0	0	0	1	0	1	0
General Costs	RHEUMATOLOGY	Male	47	Attend	0	1	0	0	1	0	1	0
Recording	RHEUMATOLOGY	Male	46	DNA	0	0	0	1	1	1	0	0
Empathy	OPHTHALMOLOGY	Female	43	Attend	0	0	1	0	0	0	1	0
Empathy	OPHTHALMOLOGY	Female	43	Attend	0	0	1	0	0	0	1	0
Empathy	OPHTHALMOLOGY	Female	43	Attend	0	0	1	0	0	0	1	0
Recording	CARDIOLOGY	Male	80	Attend	0	0	0	1	1	0	1	0
General Costs	RHEUMATOLOGY	Male	46	Attend	0	1	0	0	1	0	1	0
General Costs	RHEUMATOLOGY	Male	46	Attend	0	1	0	0	1	0	1	0
General Costs	RHEUMATOLOGY	Male	46	Attend	0	1	0	0	1	0	1	0
Recording	RHEUMATOLOGY	Female	30	Attend	0	0	0	1	0	0	1	0
Specific Costs	RHEUMATOLOGY	Female	40	Attend	1	0	0	0	0	0	1	0
Specific Costs	RHEUMATOLOGY	Female	40	Attend	1	0	0	0	0	0	1	0
Recording	GASTROENTEROLOGY	Female	36	Attend	0	0	0	1	0	0	1	0
Recording	RHEUMATOLOGY	Male	75	Patient Cancellation	0	0	0	1	1	0	0	1
Specific Costs	CARDIOLOGY	Male	41	Attend	1	0	0	0	1	0	1	0
General Costs	GASTROENTEROLOGY	Female	25	Attend	0	1	0	0	0	0	1	0
Specific Costs	GASTROENTEROLOGY	Male	27	DNA	1	0	0	0	1	1	0	0
General Costs	GASTROENTEROLOGY	Male	27	Attend	0	1	0	0	1	0	1	0
Recording	OPHTHALMOLOGY	Female	76	DNA	0	0	0	1	0	1	0	0
Recording	OPHTHALMOLOGY	Female	76	DNA	0	0	0	1	0	1	0	0
Specific Costs	RHEUMATOLOGY	Female	45	Attend	1	0	0	0	0	0	1	0
Empathy	RHEUMATOLOGY	Female	56	Hospital Cancellation	0	0	1	0	0	0	0	0
General Costs	RHEUMATOLOGY	Female	56	Attend	0	1	0	0	0	0	1	0
Empathy	RHEUMATOLOGY	Female	56	Hospital Cancellation	0	0	1	0	0	0	0	0
General Costs	RHEUMATOLOGY	Female	30	Attend	0	1	0	0	0	0	1	0
Empathy	CARDIOLOGY	Female	38	Attend	0	0	1	0	0	0	1	0
Empathy	CARDIOLOGY	Female	38	Attend	0	0	1	0	0	0	1	0
Recording	CARDIOLOGY	Female	83	DNA	0	0	0	1	0	1	0	0
General Costs	CARDIOLOGY	Female	30	Attend	0	1	0	0	0	0	1	0
General Costs	CARDIOLOGY	Female	30	Attend	0	1	0	0	0	0	1	0
Specific Costs	RHEUMATOLOGY	Female	48	Attend	1	0	0	0	0	0	1	0
Empathy	OPHTHALMOLOGY	Male	78	Patient Cancellation	0	0	1	0	1	0	0	1
Empathy	OPHTHALMOLOGY	Male	78	Patient Cancellation	0	0	1	0	1	0	0	1
Empathy	GASTROENTEROLOGY	Male	25	Attend	0	0	1	0	1	0	1	0
General Costs	GASTROENTEROLOGY	Female	45	Attend	0	1	0	0	0	0	1	0
General Costs	RHEUMATOLOGY	Male	64	Attend	0	1	0	0	1	0	1	0
Empathy	RHEUMATOLOGY	Male	64	Attend	0	0	1	0	1	0	1	0
General Costs	RHEUMATOLOGY	Male	64	Attend	0	1	0	0	1	0	1	0
General Costs	RHEUMATOLOGY	Male	64	Attend	0	1	0	0	1	0	1	0
General Costs	RHEUMATOLOGY	Male	65	Hospital Cancellation	0	1	0	0	1	0	0	0
General Costs	RHEUMATOLOGY	Male	64	Attend	0	1	0	0	1	0	1	0
Recording	RHEUMATOLOGY	Male	19	Patient Cancellation	0	0	0	1	1	0	0	1
Recording	CARDIOLOGY	Female	57	Hospital Cancellation	0	0	0	1	0	0	0	0
Empathy	NEUROLOGY	Female	25	Attend	0	0	1	0	0	0	1	0
Specific Costs	RHEUMATOLOGY	Female	43	Attend	1	0	0	0	0	0	1	0
Specific Costs	RHEUMATOLOGY	Female	43	Attend	1	0	0	0	0	0	1	0
General Costs	GASTROENTEROLOGY	Female	24	Attend	0	1	0	0	0	0	1	0
Empathy	RHEUMATOLOGY	Female	71	Attend	0	0	1	0	0	0	1	0
Specific Costs	GASTROENTEROLOGY	Male	33	Attend	1	0	0	0	1	0	1	0
General Costs	RHEUMATOLOGY	Female	41	Attend	0	1	0	0	0	0	1	0
General Costs	RHEUMATOLOGY	Female	46	Attend	0	1	0	0	0	0	1	0
Recording	NEUROLOGY	Female	66	Attend	0	0	0	1	0	0	1	0
General Costs	RHEUMATOLOGY	Male	61	Attend	0	1	0	0	1	0	1	0
General Costs	RHEUMATOLOGY	Male	61	Attend	0	1	0	0	1	0	1	0
Empathy	GASTROENTEROLOGY	Female	42	Attend	0	0	1	0	0	0	1	0
Specific Costs	RHEUMATOLOGY	Female	43	Attend	1	0	0	0	0	0	1	0
Specific Costs	RHEUMATOLOGY	Female	34	Attend	1	0	0	0	0	0	1	0
General Costs	RHEUMATOLOGY	Female	34	Attend	0	1	0	0	0	0	1	0
Specific Costs	OPHTHALMOLOGY	Female	80	Attend	1	0	0	0	0	0	1	0
Recording	OPHTHALMOLOGY	Female	83	Patient Cancellation	0	0	0	1	0	0	0	1
General Costs	GASTROENTEROLOGY	Male	70	Attend	0	1	0	0	1	0	1	0
Empathy	RHEUMATOLOGY	Female	49	Patient Cancellation	0	0	1	0	0	0	0	1
Empathy	RHEUMATOLOGY	Female	49	Patient Cancellation	0	0	1	0	0	0	0	1
Empathy	RHEUMATOLOGY	Female	49	Patient Cancellation	0	0	1	0	0	0	0	1
General Costs	OPHTHALMOLOGY	Female	60	Attend	0	1	0	0	0	0	1	0
Empathy	OPHTHALMOLOGY	Female	60	Attend	0	0	1	0	0	0	1	0
General Costs	GASTROENTEROLOGY	Male	39	Attend	0	1	0	0	1	0	1	0
Empathy	NULL	Male	12	DNA	0	0	1	0	1	1	0	0
Empathy	RHEUMATOLOGY	Female	70	Patient Cancellation	0	0	1	0	0	0	0	1
Empathy	RHEUMATOLOGY	Male	47	Attend	0	0	1	0	1	0	1	0
Recording	RHEUMATOLOGY	Male	47	Attend	0	0	0	1	1	0	1	0
Empathy	RHEUMATOLOGY	Male	47	Attend	0	0	1	0	1	0	1	0
Empathy	GASTROENTEROLOGY	Male	48	Attend	0	0	1	0	1	0	1	0
Empathy	GASTROENTEROLOGY	Male	48	Attend	0	0	1	0	1	0	1	0
Recording	RHEUMATOLOGY	Female	37	Attend	0	0	0	1	0	0	1	0
Recording	OPHTHALMOLOGY	Male	29	Attend	0	0	0	1	1	0	1	0
General Costs	OPHTHALMOLOGY	Male	29	Hospital Cancellation	0	1	0	0	1	0	0	0
Recording	OPHTHALMOLOGY	Male	29	Attend	0	0	0	1	1	0	1	0
General Costs	OPHTHALMOLOGY	Male	29	Hospital Cancellation	0	1	0	0	1	0	0	0
Empathy	RHEUMATOLOGY	Female	41	Attend	0	0	1	0	0	0	1	0
General Costs	RHEUMATOLOGY	Female	42	DNA	0	1	0	0	0	1	0	0
Specific Costs	CARDIOLOGY	Male	74	Attend	1	0	0	0	1	0	1	0
Recording	RHEUMATOLOGY	Male	49	DNA	0	0	0	1	1	1	0	0
Recording	RHEUMATOLOGY	Male	49	DNA	0	0	0	1	1	1	0	0
Specific Costs	NEUROLOGY	Female	42	Attend	1	0	0	0	0	0	1	0
Recording	OPHTHALMOLOGY	Female	75	Attend	0	0	0	1	0	0	1	0
Recording	OPHTHALMOLOGY	Female	75	Attend	0	0	0	1	0	0	1	0
Recording	OPHTHALMOLOGY	Female	75	Attend	0	0	0	1	0	0	1	0
Empathy	GASTROENTEROLOGY	Female	37	Attend	0	0	1	0	0	0	1	0
Specific Costs	GASTROENTEROLOGY	Female	26	Attend	1	0	0	0	0	0	1	0
Specific Costs	GASTROENTEROLOGY	Female	26	Attend	1	0	0	0	0	0	1	0
Recording	RHEUMATOLOGY	Male	40	Attend	0	0	0	1	1	0	1	0
Recording	RHEUMATOLOGY	Male	40	Attend	0	0	0	1	1	0	1	0
Empathy	CARDIOLOGY	Male	55	DNA	0	0	1	0	1	1	0	0
General Costs	OPHTHALMOLOGY	Female	36	Attend	0	1	0	0	0	0	1	0
General Costs	OPHTHALMOLOGY	Female	36	Attend	0	1	0	0	0	0	1	0
Empathy	RHEUMATOLOGY	Female	51	Attend	0	0	1	0	0	0	1	0
Specific Costs	GASTROENTEROLOGY	Female	21	DNA	1	0	0	0	0	1	0	0
Recording	CARDIOLOGY	Female	36	Attend	0	0	0	1	0	0	1	0
Recording	RHEUMATOLOGY	Female	39	Patient Cancellation	0	0	0	1	0	0	0	1
Empathy	GASTROENTEROLOGY	Male	25	Attend	0	0	1	0	1	0	1	0
Recording	RHEUMATOLOGY	Male	48	Attend	0	0	0	1	1	0	1	0
General Costs	RHEUMATOLOGY	Female	42	Attend	0	1	0	0	0	0	1	0
General Costs	RHEUMATOLOGY	Female	42	Attend	0	1	0	0	0	0	1	0
Empathy	OPHTHALMOLOGY	Male	80	Attend	0	0	1	0	1	0	1	0
Empathy	OPHTHALMOLOGY	Female	72	Attend	0	0	1	0	0	0	1	0
Recording	GASTROENTEROLOGY	Male	69	Attend	0	0	0	1	1	0	1	0
General Costs	GASTROENTEROLOGY	Male	69	Attend	0	1	0	0	1	0	1	0
Empathy	GASTROENTEROLOGY	Male	69	Attend	0	0	1	0	1	0	1	0
Recording	GASTROENTEROLOGY	Male	69	Attend	0	0	0	1	1	0	1	0
Specific Costs	GASTROENTEROLOGY	Female	25	Attend	1	0	0	0	0	0	1	0
Recording	NULL	Female	18	Attend	0	0	0	1	0	0	1	0
Recording	GASTROENTEROLOGY	Male	40	Attend	0	0	0	1	1	0	1	0
Empathy	RHEUMATOLOGY	Male	59	Attend	0	0	1	0	1	0	1	0
Empathy	RHEUMATOLOGY	Male	59	Attend	0	0	1	0	1	0	1	0
General Costs	RHEUMATOLOGY	Female	56	Attend	0	1	0	0	0	0	1	0
General Costs	RHEUMATOLOGY	Female	56	Attend	0	1	0	0	0	0	1	0
Empathy	RHEUMATOLOGY	Male	74	Attend	0	0	1	0	1	0	1	0
Empathy	RHEUMATOLOGY	Male	74	Attend	0	0	1	0	1	0	1	0
Empathy	RHEUMATOLOGY	Female	61	Patient Cancellation	0	0	1	0	0	0	0	1
Recording	OPHTHALMOLOGY	Male	40	Attend	0	0	0	1	1	0	1	0
Empathy	GASTROENTEROLOGY	Female	52	Attend	0	0	1	0	0	0	1	0
Recording	OPHTHALMOLOGY	Female	83	Attend	0	0	0	1	0	0	1	0
Empathy	RHEUMATOLOGY	Male	42	Attend	0	0	1	0	1	0	1	0
Empathy	RHEUMATOLOGY	Male	42	Attend	0	0	1	0	1	0	1	0
Recording	GASTROENTEROLOGY	Male	42	Attend	0	0	0	1	1	0	1	0
Specific Costs	GASTROENTEROLOGY	Female	41	Attend	1	0	0	0	0	0	1	0
Specific Costs	GASTROENTEROLOGY	Female	41	Attend	1	0	0	0	0	0	1	0
Empathy	GASTROENTEROLOGY	Male	63	DNA	0	0	1	0	1	1	0	0
General Costs	GASTROENTEROLOGY	Female	25	Attend	0	1	0	0	0	0	1	0
General Costs	GASTROENTEROLOGY	Male	36	Attend	0	1	0	0	1	0	1	0
Recording	GASTROENTEROLOGY	Male	55	Attend	0	0	0	1	1	0	1	0
Specific Costs	GASTROENTEROLOGY	Male	55	Hospital Cancellation	1	0	0	0	1	0	0	0
Empathy	NEUROLOGY	Female	49	Attend	0	0	1	0	0	0	1	0
Empathy	NEUROLOGY	Female	49	Attend	0	0	1	0	0	0	1	0
General Costs	GASTROENTEROLOGY	Female	46	DNA	0	1	0	0	0	1	0	0
Empathy	GASTROENTEROLOGY	Male	89	Attend	0	0	1	0	1	0	1	0
Empathy	RHEUMATOLOGY	Male	65	Attend	0	0	1	0	1	0	1	0
Empathy	CARDIOLOGY	Female	48	Attend	0	0	1	0	0	0	1	0
Specific Costs	RHEUMATOLOGY	Female	49	Attend	1	0	0	0	0	0	1	0
Recording	OPHTHALMOLOGY	Female	49	Attend	0	0	0	1	0	0	1	0
Empathy	OPHTHALMOLOGY	Female	49	Attend	0	0	1	0	0	0	1	0
Recording	RHEUMATOLOGY	Male	37	Patient Cancellation	0	0	0	1	1	0	0	1
Specific Costs	RHEUMATOLOGY	Female	42	Attend	1	0	0	0	0	0	1	0
General Costs	RHEUMATOLOGY	Male	71	Attend	0	1	0	0	1	0	1	0
Recording	RHEUMATOLOGY	Female	62	Attend	0	0	0	1	0	0	1	0
Specific Costs	RHEUMATOLOGY	Female	56	Attend	1	0	0	0	0	0	1	0
Empathy	GASTROENTEROLOGY	Female	67	DNA	0	0	1	0	0	1	0	0
General Costs	OPHTHALMOLOGY	Male	59	Attend	0	1	0	0	1	0	1	0
General Costs	OPHTHALMOLOGY	Male	59	Attend	0	1	0	0	1	0	1	0
General Costs	GASTROENTEROLOGY	Female	31	Attend	0	1	0	0	0	0	1	0
General Costs	GASTROENTEROLOGY	Female	31	Attend	0	1	0	0	0	0	1	0
Specific Costs	CARDIOLOGY	Male	32	DNA	1	0	0	0	1	1	0	0
Empathy	RHEUMATOLOGY	Male	79	Attend	0	0	1	0	1	0	1	0
Empathy	RHEUMATOLOGY	Female	53	Attend	0	0	1	0	0	0	1	0
Specific Costs	CARDIOLOGY	Female	32	Attend	1	0	0	0	0	0	1	0
Recording	RHEUMATOLOGY	Male	49	DNA	0	0	0	1	1	1	0	0
Recording	RHEUMATOLOGY	Male	49	DNA	0	0	0	1	1	1	0	0
Recording	CARDIOLOGY	Male	61	Attend	0	0	0	1	1	0	1	0
Specific Costs	GASTROENTEROLOGY	Male	58	Attend	1	0	0	0	1	0	1	0
Recording	GASTROENTEROLOGY	Female	29	Attend	0	0	0	1	0	0	1	0
Recording	GASTROENTEROLOGY	Female	29	Attend	0	0	0	1	0	0	1	0
Empathy	OPHTHALMOLOGY	Female	79	Patient Cancellation	0	0	1	0	0	0	0	1
Empathy	RHEUMATOLOGY	Female	44	Attend	0	0	1	0	0	0	1	0
Specific Costs	RHEUMATOLOGY	Female	44	Attend	1	0	0	0	0	0	1	0
Empathy	RHEUMATOLOGY	Female	44	Attend	0	0	1	0	0	0	1	0
General Costs	RHEUMATOLOGY	Female	59	Attend	0	1	0	0	0	0	1	0
General Costs	RHEUMATOLOGY	Female	59	Attend	0	1	0	0	0	0	1	0
Recording	RHEUMATOLOGY	Female	79	Attend	0	0	0	1	0	0	1	0
General Costs	OPHTHALMOLOGY	Female	79	Attend	0	1	0	0	0	0	1	0
Specific Costs	OPHTHALMOLOGY	Male	69	Attend	1	0	0	0	1	0	1	0
Recording	GASTROENTEROLOGY	Female	34	DNA	0	0	0	1	0	1	0	0
Empathy	GASTROENTEROLOGY	Female	34	Attend	0	0	1	0	0	0	1	0
Recording	GASTROENTEROLOGY	Female	34	DNA	0	0	0	1	0	1	0	0
General Costs	GASTROENTEROLOGY	Female	34	Hospital Cancellation	0	1	0	0	0	0	0	0
General Costs	GASTROENTEROLOGY	Female	34	Hospital Cancellation	0	1	0	0	0	0	0	0
Specific Costs	OPHTHALMOLOGY	Female	82	Attend	1	0	0	0	0	0	1	0
Recording	OPHTHALMOLOGY	Female	82	Attend	0	0	0	1	0	0	1	0
Specific Costs	CARDIOLOGY	Female	37	Attend	1	0	0	0	0	0	1	0
Specific Costs	OPHTHALMOLOGY	Male	55	Attend	1	0	0	0	1	0	1	0
Recording	RHEUMATOLOGY	Female	42	Attend	0	0	0	1	0	0	1	0
Empathy	CARDIOLOGY	Male	64	Attend	0	0	1	0	1	0	1	0
General Costs	GASTROENTEROLOGY	Male	45	Attend	0	1	0	0	1	0	1	0
General Costs	CARDIOLOGY	Male	61	Attend	0	1	0	0	1	0	1	0
General Costs	CARDIOLOGY	Male	61	Attend	0	1	0	0	1	0	1	0
Specific Costs	OPHTHALMOLOGY	Male	61	Attend	1	0	0	0	1	0	1	0
Specific Costs	OPHTHALMOLOGY	Male	61	Attend	1	0	0	0	1	0	1	0
General Costs	RHEUMATOLOGY	Male	66	Attend	0	1	0	0	1	0	1	0
General Costs	RHEUMATOLOGY	Male	66	Attend	0	1	0	0	1	0	1	0
General Costs	GASTROENTEROLOGY	Female	62	Patient Cancellation	0	1	0	0	0	0	0	1
General Costs	GASTROENTEROLOGY	Female	62	Patient Cancellation	0	1	0	0	0	0	0	1
General Costs	CARDIOLOGY	Female	55	Attend	0	1	0	0	0	0	1	0
Specific Costs	RHEUMATOLOGY	Female	74	Attend	1	0	0	0	0	0	1	0
Specific Costs	RHEUMATOLOGY	Female	74	Attend	1	0	0	0	0	0	1	0
Empathy	RHEUMATOLOGY	Female	74	DNA	0	0	1	0	0	1	0	0
General Costs	CARDIOLOGY	Male	63	DNA	0	1	0	0	1	1	0	0
General Costs	OPHTHALMOLOGY	Female	49	DNA	0	1	0	0	0	1	0	0
General Costs	OPHTHALMOLOGY	Female	49	DNA	0	1	0	0	0	1	0	0
General Costs	OPHTHALMOLOGY	Female	49	Patient Cancellation	0	1	0	0	0	0	0	1
Recording	RHEUMATOLOGY	Female	56	Attend	0	0	0	1	0	0	1	0
General Costs	RHEUMATOLOGY	Male	36	Attend	0	1	0	0	1	0	1	0
Specific Costs	NEUROLOGY	Female	46	Attend	1	0	0	0	0	0	1	0
General Costs	GASTROENTEROLOGY	Male	42	Attend	0	1	0	0	1	0	1	0
Recording	GASTROENTEROLOGY	Male	42	Attend	0	0	0	1	1	0	1	0
Specific Costs	RHEUMATOLOGY	Male	25	Attend	1	0	0	0	1	0	1	0
Empathy	RHEUMATOLOGY	Male	25	Attend	0	0	1	0	1	0	1	0
Specific Costs	RHEUMATOLOGY	Male	52	Attend	1	0	0	0	1	0	1	0
Recording	OPHTHALMOLOGY	Male	52	Attend	0	0	0	1	1	0	1	0
General Costs	RHEUMATOLOGY	Female	28	Attend	0	1	0	0	0	0	1	0
Specific Costs	GASTROENTEROLOGY	Female	59	Attend	1	0	0	0	0	0	1	0
Specific Costs	GASTROENTEROLOGY	Male	28	Attend	1	0	0	0	1	0	1	0
Specific Costs	GASTROENTEROLOGY	Female	38	Attend	1	0	0	0	0	0	1	0
Empathy	CARDIOLOGY	Male	47	Attend	0	0	1	0	1	0	1	0
Empathy	GASTROENTEROLOGY	Male	39	Attend	0	0	1	0	1	0	1	0
General Costs	RHEUMATOLOGY	Female	49	Attend	0	1	0	0	0	0	1	0
Recording	RHEUMATOLOGY	Male	38	Attend	0	0	0	1	1	0	1	0
Empathy	GASTROENTEROLOGY	Male	20	Attend	0	0	1	0	1	0	1	0
General Costs	GASTROENTEROLOGY	Female	73	Attend	0	1	0	0	0	0	1	0
Recording	GASTROENTEROLOGY	Male	66	Attend	0	0	0	1	1	0	1	0
Specific Costs	RHEUMATOLOGY	Female	43	Attend	1	0	0	0	0	0	1	0
General Costs	GASTROENTEROLOGY	Female	60	Attend	0	1	0	0	0	0	1	0
Recording	RHEUMATOLOGY	Female	60	Attend	0	0	0	1	0	0	1	0
Specific Costs	CARDIOLOGY	Male	49	Attend	1	0	0	0	1	0	1	0
Recording	GASTROENTEROLOGY	Female	69	Attend	0	0	0	1	0	0	1	0
Empathy	GASTROENTEROLOGY	Male	25	Patient Cancellation	0	0	1	0	1	0	0	1
Recording	RHEUMATOLOGY	Female	60	Attend	0	0	0	1	0	0	1	0
Recording	RHEUMATOLOGY	Female	39	Attend	0	0	0	1	0	0	1	0
Recording	RHEUMATOLOGY	Female	39	Attend	0	0	0	1	0	0	1	0
General Costs	RHEUMATOLOGY	Male	76	DNA	0	1	0	0	1	1	0	0
Recording	RHEUMATOLOGY	Female	46	Attend	0	0	0	1	0	0	1	0
General Costs	RHEUMATOLOGY	Female	40	Attend	0	1	0	0	0	0	1	0
General Costs	RHEUMATOLOGY	Female	62	DNA	0	1	0	0	0	1	0	0
Recording	RHEUMATOLOGY	Female	63	Attend	0	0	0	1	0	0	1	0
Recording	RHEUMATOLOGY	Female	63	Attend	0	0	0	1	0	0	1	0
Recording	RHEUMATOLOGY	Female	53	Attend	0	0	0	1	0	0	1	0
General Costs	RHEUMATOLOGY	Female	53	Attend	0	1	0	0	0	0	1	0
Empathy	GASTROENTEROLOGY	Female	52	Attend	0	0	1	0	0	0	1	0
Specific Costs	NEUROLOGY	Male	50	Patient Cancellation	1	0	0	0	1	0	0	1
Specific Costs	RHEUMATOLOGY	Male	48	Attend	1	0	0	0	1	0	1	0
Recording	RHEUMATOLOGY	Female	40	Attend	0	0	0	1	0	0	1	0
General Costs	RHEUMATOLOGY	Male	38	Hospital Cancellation	0	1	0	0	1	0	0	0
General Costs	RHEUMATOLOGY	Male	38	Hospital Cancellation	0	1	0	0	1	0	0	0
Empathy	GASTROENTEROLOGY	Female	29	Attend	0	0	1	0	0	0	1	0
Empathy	GASTROENTEROLOGY	Male	74	Attend	0	0	1	0	1	0	1	0
General Costs	OPHTHALMOLOGY	Male	40	Attend	0	1	0	0	1	0	1	0
General Costs	OPHTHALMOLOGY	Male	40	Attend	0	1	0	0	1	0	1	0
Empathy	RHEUMATOLOGY	Female	65	Attend	0	0	1	0	0	0	1	0
General Costs	GASTROENTEROLOGY	Female	65	Attend	0	1	0	0	0	0	1	0
Empathy	OPHTHALMOLOGY	Female	69	Attend	0	0	1	0	0	0	1	0
Empathy	OPHTHALMOLOGY	Female	69	Attend	0	0	1	0	0	0	1	0
Recording	OPHTHALMOLOGY	Male	38	Attend	0	0	0	1	1	0	1	0
Empathy	GASTROENTEROLOGY	Female	20	DNA	0	0	1	0	0	1	0	0
Empathy	GASTROENTEROLOGY	Female	20	DNA	0	0	1	0	0	1	0	0
Recording	GASTROENTEROLOGY	Male	23	Patient Cancellation	0	0	0	1	1	0	0	1
General Costs	GASTROENTEROLOGY	Male	23	Attend	0	1	0	0	1	0	1	0
General Costs	GASTROENTEROLOGY	Male	23	Attend	0	1	0	0	1	0	1	0
Recording	RHEUMATOLOGY	Female	34	Patient Cancellation	0	0	0	1	0	0	0	1
Specific Costs	OPHTHALMOLOGY	Female	54	Attend	1	0	0	0	0	0	1	0
Specific Costs	CARDIOLOGY	Female	68	Attend	1	0	0	0	0	0	1	0
Empathy	CARDIOLOGY	Female	67	DNA	0	0	1	0	0	1	0	0
Recording	OPHTHALMOLOGY	Male	50	Attend	0	0	0	1	1	0	1	0
Recording	GASTROENTEROLOGY	Female	30	Attend	0	0	0	1	0	0	1	0
Recording	GASTROENTEROLOGY	Female	30	Attend	0	0	0	1	0	0	1	0
Recording	GASTROENTEROLOGY	Male	50	Attend	0	0	0	1	1	0	1	0
Recording	GASTROENTEROLOGY	Male	50	Attend	0	0	0	1	1	0	1	0
Specific Costs	CARDIOLOGY	Female	67	Attend	1	0	0	0	0	0	1	0
Specific Costs	GASTROENTEROLOGY	Male	26	DNA	1	0	0	0	1	1	0	0
Empathy	CARDIOLOGY	Female	57	Attend	0	0	1	0	0	0	1	0
Empathy	RHEUMATOLOGY	Female	51	Attend	0	0	1	0	0	0	1	0
General Costs	RHEUMATOLOGY	Female	30	DNA	0	1	0	0	0	1	0	0
General Costs	RHEUMATOLOGY	Female	24	Patient Cancellation	0	1	0	0	0	0	0	1
Specific Costs	RHEUMATOLOGY	Female	52	DNA	1	0	0	0	0	1	0	0
Specific Costs	CARDIOLOGY	Male	86	Attend	1	0	0	0	1	0	1	0
Specific Costs	CARDIOLOGY	Male	86	Attend	1	0	0	0	1	0	1	0
Specific Costs	RHEUMATOLOGY	Male	45	Attend	1	0	0	0	1	0	1	0
Empathy	RHEUMATOLOGY	Male	40	Attend	0	0	1	0	1	0	1	0
Recording	RHEUMATOLOGY	Male	40	Attend	0	0	0	1	1	0	1	0
Empathy	CARDIOLOGY	Female	51	Attend	0	0	1	0	0	0	1	0
Recording	OPHTHALMOLOGY	Female	57	Attend	0	0	0	1	0	0	1	0
General Costs	CARDIOLOGY	Female	57	Attend	0	1	0	0	0	0	1	0
General Costs	CARDIOLOGY	Female	57	Attend	0	1	0	0	0	0	1	0
Specific Costs	RHEUMATOLOGY	Female	57	Attend	1	0	0	0	0	0	1	0
General Costs	RHEUMATOLOGY	Male	54	Attend	0	1	0	0	1	0	1	0
General Costs	RHEUMATOLOGY	Male	54	Attend	0	1	0	0	1	0	1	0
Empathy	OPHTHALMOLOGY	Male	74	Attend	0	0	1	0	1	0	1	0
General Costs	OPHTHALMOLOGY	Male	74	Attend	0	1	0	0	1	0	1	0
Empathy	CARDIOLOGY	Male	48	Attend	0	0	1	0	1	0	1	0
General Costs	CARDIOLOGY	Male	67	Attend	0	1	0	0	1	0	1	0
Empathy	RHEUMATOLOGY	Female	34	Attend	0	0	1	0	0	0	1	0
Recording	GASTROENTEROLOGY	Female	31	Attend	0	0	0	1	0	0	1	0
Specific Costs	RHEUMATOLOGY	Female	55	Attend	1	0	0	0	0	0	1	0
Specific Costs	RHEUMATOLOGY	Female	55	Attend	1	0	0	0	0	0	1	0
Specific Costs	RHEUMATOLOGY	Female	55	Attend	1	0	0	0	0	0	1	0
General Costs	RHEUMATOLOGY	Female	42	Attend	0	1	0	0	0	0	1	0
General Costs	RHEUMATOLOGY	Female	54	Attend	0	1	0	0	0	0	1	0
Specific Costs	CARDIOLOGY	Male	49	Attend	1	0	0	0	1	0	1	0
Specific Costs	RHEUMATOLOGY	Female	31	Attend	1	0	0	0	0	0	1	0
Empathy	CARDIOLOGY	Male	60	Attend	0	0	1	0	1	0	1	0
Specific Costs	RHEUMATOLOGY	Female	57	DNA	1	0	0	0	0	1	0	0
Specific Costs	RHEUMATOLOGY	Female	57	Attend	1	0	0	0	0	0	1	0
Specific Costs	RHEUMATOLOGY	Female	57	Attend	1	0	0	0	0	0	1	0
Empathy	CARDIOLOGY	Male	50	Attend	0	0	1	0	1	0	1	0
Specific Costs	CARDIOLOGY	Male	67	Attend	1	0	0	0	1	0	1	0
Specific Costs	CARDIOLOGY	Male	67	Attend	1	0	0	0	1	0	1	0
General Costs	RHEUMATOLOGY	Male	39	DNA	0	1	0	0	1	1	0	0
Specific Costs	GASTROENTEROLOGY	Male	69	Attend	1	0	0	0	1	0	1	0
Recording	CARDIOLOGY	Female	57	Attend	0	0	0	1	0	0	1	0
Recording	GASTROENTEROLOGY	Male	23	Attend	0	0	0	1	1	0	1	0
Recording	GASTROENTEROLOGY	Male	23	Attend	0	0	0	1	1	0	1	0
General Costs	GASTROENTEROLOGY	Female	26	Attend	0	1	0	0	0	0	1	0
Recording	GASTROENTEROLOGY	Female	26	Patient Cancellation	0	0	0	1	0	0	0	1
Specific Costs	GASTROENTEROLOGY	Female	23	Attend	1	0	0	0	0	0	1	0
General Costs	GASTROENTEROLOGY	Female	25	Attend	0	1	0	0	0	0	1	0
General Costs	GASTROENTEROLOGY	Female	25	Attend	0	1	0	0	0	0	1	0
General Costs	CARDIOLOGY	Male	51	Attend	0	1	0	0	1	0	1	0
Empathy	CARDIOLOGY	Male	69	Attend	0	0	1	0	1	0	1	0
Empathy	GASTROENTEROLOGY	Female	47	Attend	0	0	1	0	0	0	1	0
Empathy	RHEUMATOLOGY	Male	65	Attend	0	0	1	0	1	0	1	0
Empathy	RHEUMATOLOGY	Male	65	Attend	0	0	1	0	1	0	1	0
Specific Costs	GASTROENTEROLOGY	Male	32	Attend	1	0	0	0	1	0	1	0
Empathy	GASTROENTEROLOGY	Female	38	Patient Cancellation	0	0	1	0	0	0	0	1
Empathy	RHEUMATOLOGY	Male	63	Patient Cancellation	0	0	1	0	1	0	0	1
Specific Costs	GASTROENTEROLOGY	Female	73	Patient Cancellation	1	0	0	0	0	0	0	1
Recording	OPHTHALMOLOGY	Female	81	DNA	0	0	0	1	0	1	0	0
Specific Costs	OPHTHALMOLOGY	Female	81	DNA	1	0	0	0	0	1	0	0
Specific Costs	OPHTHALMOLOGY	Female	81	DNA	1	0	0	0	0	1	0	0
Specific Costs	OPHTHALMOLOGY	Female	81	DNA	1	0	0	0	0	1	0	0
Recording	RHEUMATOLOGY	Male	71	Attend	0	0	0	1	1	0	1	0
Specific Costs	GASTROENTEROLOGY	Male	76	Patient Cancellation	1	0	0	0	1	0	0	1
General Costs	RHEUMATOLOGY	Male	88	Attend	0	1	0	0	1	0	1	0
General Costs	RHEUMATOLOGY	Female	74	Attend	0	1	0	0	0	0	1	0
Specific Costs	RHEUMATOLOGY	Female	29	Attend	1	0	0	0	0	0	1	0
Recording	RHEUMATOLOGY	Female	29	Patient Cancellation	0	0	0	1	0	0	0	1
Recording	RHEUMATOLOGY	Female	29	Patient Cancellation	0	0	0	1	0	0	0	1
Empathy	RHEUMATOLOGY	Female	32	DNA	0	0	1	0	0	1	0	0
Specific Costs	CARDIOLOGY	Female	31	Attend	1	0	0	0	0	0	1	0
Specific Costs	CARDIOLOGY	Female	40	Attend	1	0	0	0	0	0	1	0
Specific Costs	CARDIOLOGY	Female	40	Attend	1	0	0	0	0	0	1	0
Recording	RHEUMATOLOGY	Male	55	Attend	0	0	0	1	1	0	1	0
Recording	RHEUMATOLOGY	Female	46	Attend	0	0	0	1	0	0	1	0
General Costs	OPHTHALMOLOGY	Male	32	Attend	0	1	0	0	1	0	1	0
General Costs	OPHTHALMOLOGY	Male	49	Attend	0	1	0	0	1	0	1	0
General Costs	GASTROENTEROLOGY	Male	51	Attend	0	1	0	0	1	0	1	0
General Costs	GASTROENTEROLOGY	Male	51	Attend	0	1	0	0	1	0	1	0
Recording	RHEUMATOLOGY	Female	48	Attend	0	0	0	1	0	0	1	0
Recording	RHEUMATOLOGY	Female	48	Attend	0	0	0	1	0	0	1	0
Recording	RHEUMATOLOGY	Female	48	Attend	0	0	0	1	0	0	1	0
General Costs	GASTROENTEROLOGY	Male	24	Attend	0	1	0	0	1	0	1	0
General Costs	RHEUMATOLOGY	Male	49	Attend	0	1	0	0	1	0	1	0
Recording	GASTROENTEROLOGY	Female	48	Attend	0	0	0	1	0	0	1	0
Specific Costs	RHEUMATOLOGY	Female	65	Attend	1	0	0	0	0	0	1	0
Specific Costs	RHEUMATOLOGY	Female	65	Attend	1	0	0	0	0	0	1	0
Specific Costs	RHEUMATOLOGY	Female	34	Attend	1	0	0	0	0	0	1	0
Recording	OPHTHALMOLOGY	Male	47	Attend	0	0	0	1	1	0	1	0
Specific Costs	GASTROENTEROLOGY	Female	24	Attend	1	0	0	0	0	0	1	0
Specific Costs	GASTROENTEROLOGY	Male	20	Attend	1	0	0	0	1	0	1	0
General Costs	RHEUMATOLOGY	Male	68	Attend	0	1	0	0	1	0	1	0
Empathy	CARDIOLOGY	Male	69	Attend	0	0	1	0	1	0	1	0
General Costs	RHEUMATOLOGY	Male	68	Attend	0	1	0	0	1	0	1	0
Specific Costs	CARDIOLOGY	Male	68	Attend	1	0	0	0	1	0	1	0
Specific Costs	NULL	Female	11	DNA	1	0	0	0	0	1	0	0
Specific Costs	CARDIOLOGY	Female	69	Attend	1	0	0	0	0	0	1	0
Specific Costs	GASTROENTEROLOGY	Female	30	Attend	1	0	0	0	0	0	1	0
Recording	GASTROENTEROLOGY	Male	39	Attend	0	0	0	1	1	0	1	0
Specific Costs	CARDIOLOGY	Male	59	Attend	1	0	0	0	1	0	1	0
Specific Costs	CARDIOLOGY	Male	59	Attend	1	0	0	0	1	0	1	0
General Costs	OPHTHALMOLOGY	Male	73	Attend	0	1	0	0	1	0	1	0
Empathy	RHEUMATOLOGY	Female	69	Attend	0	0	1	0	0	0	1	0
Recording	GASTROENTEROLOGY	Male	48	Attend	0	0	0	1	1	0	1	0
General Costs	CARDIOLOGY	Female	49	Attend	0	1	0	0	0	0	1	0
Empathy	RHEUMATOLOGY	Female	62	Attend	0	0	1	0	0	0	1	0
Specific Costs	RHEUMATOLOGY	Female	62	Attend	1	0	0	0	0	0	1	0
Specific Costs	RHEUMATOLOGY	Female	62	Attend	1	0	0	0	0	0	1	0
Specific Costs	RHEUMATOLOGY	Female	71	Attend	1	0	0	0	0	0	1	0
Empathy	OPHTHALMOLOGY	Male	78	Attend	0	0	1	0	1	0	1	0
Specific Costs	GASTROENTEROLOGY	Male	39	Attend	1	0	0	0	1	0	1	0
Empathy	OPHTHALMOLOGY	Female	43	Attend	0	0	1	0	0	0	1	0
General Costs	OPHTHALMOLOGY	Female	43	Attend	0	1	0	0	0	0	1	0
General Costs	OPHTHALMOLOGY	Female	43	Attend	0	1	0	0	0	0	1	0
Empathy	OPHTHALMOLOGY	Male	29	Attend	0	0	1	0	1	0	1	0
General Costs	RHEUMATOLOGY	Male	41	Attend	0	1	0	0	1	0	1	0
Specific Costs	RHEUMATOLOGY	Male	30	Attend	1	0	0	0	1	0	1	0
General Costs	RHEUMATOLOGY	Male	30	DNA	0	1	0	0	1	1	0	0
Specific Costs	RHEUMATOLOGY	Female	60	Attend	1	0	0	0	0	0	1	0
Recording	RHEUMATOLOGY	Female	60	Attend	0	0	0	1	0	0	1	0
Empathy	OPHTHALMOLOGY	Female	60	Attend	0	0	1	0	0	0	1	0
Empathy	OPHTHALMOLOGY	Female	60	Attend	0	0	1	0	0	0	1	0
General Costs	NEUROLOGY	Male	44	Attend	0	1	0	0	1	0	1	0
Recording	RHEUMATOLOGY	Female	61	Attend	0	0	0	1	0	0	1	0
Specific Costs	RHEUMATOLOGY	Female	61	Patient Cancellation	1	0	0	0	0	0	0	1
General Costs	RHEUMATOLOGY	Female	32	Patient Cancellation	0	1	0	0	0	0	0	1
Empathy	OPHTHALMOLOGY	Male	59	Attend	0	0	1	0	1	0	1	0
Recording	OPHTHALMOLOGY	Male	59	Patient Cancellation	0	0	0	1	1	0	0	1
Specific Costs	RHEUMATOLOGY	Female	40	Attend	1	0	0	0	0	0	1	0
Empathy	CARDIOLOGY	Female	50	Attend	0	0	1	0	0	0	1	0
General Costs	CARDIOLOGY	Female	50	Attend	0	1	0	0	0	0	1	0
Empathy	CARDIOLOGY	Female	50	Attend	0	0	1	0	0	0	1	0
General Costs	RHEUMATOLOGY	Female	51	Attend	0	1	0	0	0	0	1	0
Specific Costs	GASTROENTEROLOGY	Male	38	Attend	1	0	0	0	1	0	1	0
Recording	RHEUMATOLOGY	Female	39	Attend	0	0	0	1	0	0	1	0
General Costs	GASTROENTEROLOGY	Male	24	Attend	0	1	0	0	1	0	1	0
Empathy	CARDIOLOGY	Male	58	Attend	0	0	1	0	1	0	1	0
Specific Costs	RHEUMATOLOGY	Male	41	Attend	1	0	0	0	1	0	1	0
Empathy	RHEUMATOLOGY	Female	33	Patient Cancellation	0	0	1	0	0	0	0	1
Recording	CARDIOLOGY	Female	34	Attend	0	0	0	1	0	0	1	0
Recording	CARDIOLOGY	Female	34	Attend	0	0	0	1	0	0	1	0
General Costs	NEUROLOGY	Female	38	DNA	0	1	0	0	0	1	0	0
Specific Costs	OPHTHALMOLOGY	Female	72	Attend	1	0	0	0	0	0	1	0
Empathy	RHEUMATOLOGY	Female	56	Attend	0	0	1	0	0	0	1	0
Empathy	RHEUMATOLOGY	Female	56	Attend	0	0	1	0	0	0	1	0
Recording	RHEUMATOLOGY	Female	45	Attend	0	0	0	1	0	0	1	0
General Costs	RHEUMATOLOGY	Female	55	Attend	0	1	0	0	0	0	1	0
General Costs	RHEUMATOLOGY	Female	55	Attend	0	1	0	0	0	0	1	0
General Costs	GASTROENTEROLOGY	Male	40	Attend	0	1	0	0	1	0	1	0
General Costs	GASTROENTEROLOGY	Male	41	Attend	0	1	0	0	1	0	1	0
Specific Costs	GASTROENTEROLOGY	Male	41	Attend	1	0	0	0	1	0	1	0
General Costs	GASTROENTEROLOGY	Male	41	Attend	0	1	0	0	1	0	1	0
Specific Costs	GASTROENTEROLOGY	Male	57	Attend	1	0	0	0	1	0	1	0
Recording	OPHTHALMOLOGY	Male	80	Attend	0	0	0	1	1	0	1	0
Empathy	OPHTHALMOLOGY	Male	80	Attend	0	0	1	0	1	0	1	0
Recording	OPHTHALMOLOGY	Male	80	Patient Cancellation	0	0	0	1	1	0	0	1
General Costs	OPHTHALMOLOGY	Male	80	Attend	0	1	0	0	1	0	1	0
Empathy	OPHTHALMOLOGY	Male	80	Attend	0	0	1	0	1	0	1	0
Empathy	OPHTHALMOLOGY	Male	80	Attend	0	0	1	0	1	0	1	0
Empathy	GASTROENTEROLOGY	Female	75	Attend	0	0	1	0	0	0	1	0
General Costs	RHEUMATOLOGY	Male	38	Attend	0	1	0	0	1	0	1	0
Recording	RHEUMATOLOGY	Female	60	Attend	0	0	0	1	0	0	1	0
General Costs	GASTROENTEROLOGY	Female	50	Attend	0	1	0	0	0	0	1	0
Specific Costs	RHEUMATOLOGY	Female	36	Attend	1	0	0	0	0	0	1	0
Specific Costs	OPHTHALMOLOGY	Male	70	Attend	1	0	0	0	1	0	1	0
Recording	RHEUMATOLOGY	Female	40	Attend	0	0	0	1	0	0	1	0
Specific Costs	RHEUMATOLOGY	Female	40	Hospital Cancellation	1	0	0	0	0	0	0	0
General Costs	RHEUMATOLOGY	Female	40	Attend	0	1	0	0	0	0	1	0
Specific Costs	RHEUMATOLOGY	Female	40	Hospital Cancellation	1	0	0	0	0	0	0	0
General Costs	GASTROENTEROLOGY	Female	27	Attend	0	1	0	0	0	0	1	0
General Costs	CARDIOLOGY	Male	63	Attend	0	1	0	0	1	0	1	0
Specific Costs	OPHTHALMOLOGY	Male	63	Patient Cancellation	1	0	0	0	1	0	0	1
General Costs	OPHTHALMOLOGY	Male	63	Patient Cancellation	0	1	0	0	1	0	0	1
Empathy	OPHTHALMOLOGY	Male	63	DNA	0	0	1	0	1	1	0	0
General Costs	CARDIOLOGY	Male	63	Attend	0	1	0	0	1	0	1	0
Empathy	RHEUMATOLOGY	Female	42	Hospital Cancellation	0	0	1	0	0	0	0	0
Specific Costs	RHEUMATOLOGY	Female	49	Attend	1	0	0	0	0	0	1	0
Specific Costs	RHEUMATOLOGY	Female	49	Attend	1	0	0	0	0	0	1	0
Recording	CARDIOLOGY	Male	64	Attend	0	0	0	1	1	0	1	0
Specific Costs	RHEUMATOLOGY	Female	65	Attend	1	0	0	0	0	0	1	0
Empathy	NULL	Female	17	Attend	0	0	1	0	0	0	1	0
Empathy	NULL	Female	17	Attend	0	0	1	0	0	0	1	0
General Costs	GASTROENTEROLOGY	Male	19	Attend	0	1	0	0	1	0	1	0
General Costs	RHEUMATOLOGY	Female	34	Patient Cancellation	0	1	0	0	0	0	0	1
Recording	RHEUMATOLOGY	Female	50	Attend	0	0	0	1	0	0	1	0
Empathy	RHEUMATOLOGY	Male	62	DNA	0	0	1	0	1	1	0	0
Empathy	RHEUMATOLOGY	Male	62	DNA	0	0	1	0	1	1	0	0
Specific Costs	RHEUMATOLOGY	Female	50	Attend	1	0	0	0	0	0	1	0
Empathy	RHEUMATOLOGY	Female	71	DNA	0	0	1	0	0	1	0	0
General Costs	RHEUMATOLOGY	Male	37	Patient Cancellation	0	1	0	0	1	0	0	1
General Costs	RHEUMATOLOGY	Female	36	Attend	0	1	0	0	0	0	1	0
Recording	NEUROLOGY	Male	53	Attend	0	0	0	1	1	0	1	0
Specific Costs	RHEUMATOLOGY	Female	49	Attend	1	0	0	0	0	0	1	0
Empathy	RHEUMATOLOGY	Female	49	DNA	0	0	1	0	0	1	0	0
General Costs	GASTROENTEROLOGY	Female	24	Attend	0	1	0	0	0	0	1	0
General Costs	GASTROENTEROLOGY	Female	27	Attend	0	1	0	0	0	0	1	0
Specific Costs	RHEUMATOLOGY	Female	45	Attend	1	0	0	0	0	0	1	0
Specific Costs	RHEUMATOLOGY	Female	45	Attend	1	0	0	0	0	0	1	0
General Costs	NEUROLOGY	Female	19	Attend	0	1	0	0	0	0	1	0
General Costs	NEUROLOGY	Female	20	Attend	0	1	0	0	0	0	1	0
General Costs	NEUROLOGY	Female	20	Attend	0	1	0	0	0	0	1	0
Recording	CARDIOLOGY	Female	36	Attend	0	0	0	1	0	0	1	0
Empathy	GASTROENTEROLOGY	Female	34	Attend	0	0	1	0	0	0	1	0
Empathy	GASTROENTEROLOGY	Female	34	Attend	0	0	1	0	0	0	1	0
General Costs	OPHTHALMOLOGY	Female	22	Attend	0	1	0	0	0	0	1	0
General Costs	OPHTHALMOLOGY	Female	22	Attend	0	1	0	0	0	0	1	0
General Costs	GASTROENTEROLOGY	Male	44	DNA	0	1	0	0	1	1	0	0
Empathy	GASTROENTEROLOGY	Male	55	Attend	0	0	1	0	1	0	1	0
Recording	GASTROENTEROLOGY	Female	45	Patient Cancellation	0	0	0	1	0	0	0	1
Specific Costs	GASTROENTEROLOGY	Female	37	Attend	1	0	0	0	0	0	1	0
Empathy	GASTROENTEROLOGY	Female	36	Patient Cancellation	0	0	1	0	0	0	0	1
Empathy	OPHTHALMOLOGY	Female	41	DNA	0	0	1	0	0	1	0	0
Recording	RHEUMATOLOGY	Female	45	Attend	0	0	0	1	0	0	1	0
Recording	RHEUMATOLOGY	Female	45	Attend	0	0	0	1	0	0	1	0
Recording	CARDIOLOGY	Male	28	Attend	0	0	0	1	1	0	1	0
General Costs	OPHTHALMOLOGY	Female	24	Patient Cancellation	0	1	0	0	0	0	0	1
Empathy	RHEUMATOLOGY	Female	75	DNA	0	0	1	0	0	1	0	0
Empathy	RHEUMATOLOGY	Female	75	DNA	0	0	1	0	0	1	0	0
Empathy	RHEUMATOLOGY	Female	30	Attend	0	0	1	0	0	0	1	0
Empathy	RHEUMATOLOGY	Female	30	Attend	0	0	1	0	0	0	1	0
Empathy	RHEUMATOLOGY	Female	30	Attend	0	0	1	0	0	0	1	0
Empathy	CARDIOLOGY	Male	62	DNA	0	0	1	0	1	1	0	0
General Costs	GASTROENTEROLOGY	Female	26	Hospital Cancellation	0	1	0	0	0	0	0	0
Specific Costs	GASTROENTEROLOGY	Male	80	Attend	1	0	0	0	1	0	1	0
Recording	OPHTHALMOLOGY	Male	80	Attend	0	0	0	1	1	0	1	0
General Costs	OPHTHALMOLOGY	Male	76	Patient Cancellation	0	1	0	0	1	0	0	1
General Costs	OPHTHALMOLOGY	Male	76	Patient Cancellation	0	1	0	0	1	0	0	1
General Costs	RHEUMATOLOGY	Female	65	Attend	0	1	0	0	0	0	1	0
Specific Costs	RHEUMATOLOGY	Female	62	Attend	1	0	0	0	0	0	1	0
Specific Costs	RHEUMATOLOGY	Female	62	Attend	1	0	0	0	0	0	1	0
General Costs	RHEUMATOLOGY	Female	62	Attend	0	1	0	0	0	0	1	0
General Costs	CARDIOLOGY	Male	50	Attend	0	1	0	0	1	0	1	0
Empathy	CARDIOLOGY	Male	50	DNA	0	0	1	0	1	1	0	0
General Costs	CARDIOLOGY	Male	50	Patient Cancellation	0	1	0	0	1	0	0	1
Recording	CARDIOLOGY	Male	50	Hospital Cancellation	0	0	0	1	1	0	0	0
Specific Costs	GASTROENTEROLOGY	Female	49	Patient Cancellation	1	0	0	0	0	0	0	1
Recording	OPHTHALMOLOGY	Male	35	Patient Cancellation	0	0	0	1	1	0	0	1
General Costs	RHEUMATOLOGY	Female	78	Attend	0	1	0	0	0	0	1	0
Empathy	CARDIOLOGY	Male	46	Attend	0	0	1	0	1	0	1	0
Recording	GASTROENTEROLOGY	Female	63	Attend	0	0	0	1	0	0	1	0
General Costs	GASTROENTEROLOGY	Male	30	Attend	0	1	0	0	1	0	1	0
General Costs	GASTROENTEROLOGY	Female	30	DNA	0	1	0	0	0	1	0	0
Specific Costs	CARDIOLOGY	Male	55	Attend	1	0	0	0	1	0	1	0
General Costs	CARDIOLOGY	Male	81	Attend	0	1	0	0	1	0	1	0
General Costs	CARDIOLOGY	Male	81	Attend	0	1	0	0	1	0	1	0
Specific Costs	GASTROENTEROLOGY	Male	39	Attend	1	0	0	0	1	0	1	0
Empathy	GASTROENTEROLOGY	Male	39	Attend	0	0	1	0	1	0	1	0
Empathy	GASTROENTEROLOGY	Male	39	Attend	0	0	1	0	1	0	1	0
Recording	RHEUMATOLOGY	Female	46	Attend	0	0	0	1	0	0	1	0
Specific Costs	RHEUMATOLOGY	Female	47	DNA	1	0	0	0	0	1	0	0
Empathy	RHEUMATOLOGY	Female	47	Attend	0	0	1	0	0	0	1	0
Specific Costs	GASTROENTEROLOGY	Female	47	Patient Cancellation	1	0	0	0	0	0	0	1
General Costs	RHEUMATOLOGY	Female	46	Attend	0	1	0	0	0	0	1	0
General Costs	GASTROENTEROLOGY	Female	47	Attend	0	1	0	0	0	0	1	0
Recording	RHEUMATOLOGY	Female	60	Attend	0	0	0	1	0	0	1	0
Specific Costs	RHEUMATOLOGY	Male	43	Attend	1	0	0	0	1	0	1	0
General Costs	GASTROENTEROLOGY	Male	43	Attend	0	1	0	0	1	0	1	0
Recording	RHEUMATOLOGY	Male	43	Attend	0	0	0	1	1	0	1	0
Empathy	RHEUMATOLOGY	Female	50	Attend	0	0	1	0	0	0	1	0
General Costs	CARDIOLOGY	Male	46	Attend	0	1	0	0	1	0	1	0
General Costs	CARDIOLOGY	Male	63	Attend	0	1	0	0	1	0	1	0
Empathy	GASTROENTEROLOGY	Female	38	DNA	0	0	1	0	0	1	0	0
Empathy	GASTROENTEROLOGY	Female	38	DNA	0	0	1	0	0	1	0	0
Empathy	RHEUMATOLOGY	Female	37	Attend	0	0	1	0	0	0	1	0
Empathy	RHEUMATOLOGY	Female	37	Attend	0	0	1	0	0	0	1	0
Recording	RHEUMATOLOGY	Female	49	Patient Cancellation	0	0	0	1	0	0	0	1
Empathy	CARDIOLOGY	Male	76	Attend	0	0	1	0	1	0	1	0
Recording	OPHTHALMOLOGY	Female	21	Attend	0	0	0	1	0	0	1	0
Recording	OPHTHALMOLOGY	Female	21	Patient Cancellation	0	0	0	1	0	0	0	1
Specific Costs	RHEUMATOLOGY	Male	65	Attend	1	0	0	0	1	0	1	0
Specific Costs	RHEUMATOLOGY	Male	65	Attend	1	0	0	0	1	0	1	0
General Costs	RHEUMATOLOGY	Female	74	DNA	0	1	0	0	0	1	0	0
Empathy	RHEUMATOLOGY	Female	74	DNA	0	0	1	0	0	1	0	0
General Costs	RHEUMATOLOGY	Female	56	Attend	0	1	0	0	0	0	1	0
Recording	CARDIOLOGY	Female	51	Attend	0	0	0	1	0	0	1	0
Specific Costs	CARDIOLOGY	Female	51	Hospital Cancellation	1	0	0	0	0	0	0	0
General Costs	RHEUMATOLOGY	Female	24	Attend	0	1	0	0	0	0	1	0
Recording	RHEUMATOLOGY	Female	24	Attend	0	0	0	1	0	0	1	0
General Costs	RHEUMATOLOGY	Male	50	Attend	0	1	0	0	1	0	1	0
Recording	RHEUMATOLOGY	Male	50	Attend	0	0	0	1	1	0	1	0
General Costs	RHEUMATOLOGY	Male	50	Attend	0	1	0	0	1	0	1	0
General Costs	RHEUMATOLOGY	Male	78	Patient Cancellation	0	1	0	0	1	0	0	1
Empathy	RHEUMATOLOGY	Female	53	Attend	0	0	1	0	0	0	1	0
Specific Costs	OPHTHALMOLOGY	Female	63	Attend	1	0	0	0	0	0	1	0
Specific Costs	GASTROENTEROLOGY	Male	48	Attend	1	0	0	0	1	0	1	0
Specific Costs	GASTROENTEROLOGY	Male	48	Attend	1	0	0	0	1	0	1	0
General Costs	GASTROENTEROLOGY	Female	36	Attend	0	1	0	0	0	0	1	0
General Costs	GASTROENTEROLOGY	Female	36	Attend	0	1	0	0	0	0	1	0
Specific Costs	RHEUMATOLOGY	Female	33	Attend	1	0	0	0	0	0	1	0
General Costs	GASTROENTEROLOGY	Male	25	Attend	0	1	0	0	1	0	1	0
Empathy	GASTROENTEROLOGY	Male	23	Attend	0	0	1	0	1	0	1	0
Empathy	GASTROENTEROLOGY	Male	23	Attend	0	0	1	0	1	0	1	0
General Costs	GASTROENTEROLOGY	Male	37	DNA	0	1	0	0	1	1	0	0
Recording	GASTROENTEROLOGY	Female	37	Attend	0	0	0	1	0	0	1	0
Empathy	GASTROENTEROLOGY	Male	31	Attend	0	0	1	0	1	0	1	0
Specific Costs	GASTROENTEROLOGY	Male	31	Attend	1	0	0	0	1	0	1	0
General Costs	GASTROENTEROLOGY	Male	31	Attend	0	1	0	0	1	0	1	0
General Costs	GASTROENTEROLOGY	Male	43	Attend	0	1	0	0	1	0	1	0
Recording	GASTROENTEROLOGY	Female	35	Patient Cancellation	0	0	0	1	0	0	0	1
General Costs	GASTROENTEROLOGY	Female	35	Attend	0	1	0	0	0	0	1	0
Recording	RHEUMATOLOGY	Male	73	Attend	0	0	0	1	1	0	1	0
General Costs	GASTROENTEROLOGY	Female	75	Attend	0	1	0	0	0	0	1	0
General Costs	RHEUMATOLOGY	Female	63	Attend	0	1	0	0	0	0	1	0
Empathy	RHEUMATOLOGY	Male	46	Attend	0	0	1	0	1	0	1	0
Empathy	RHEUMATOLOGY	Male	46	Attend	0	0	1	0	1	0	1	0
Recording	GASTROENTEROLOGY	Female	33	Attend	0	0	0	1	0	0	1	0
Recording	GASTROENTEROLOGY	Female	33	DNA	0	0	0	1	0	1	0	0
Recording	GASTROENTEROLOGY	Female	33	DNA	0	0	0	1	0	1	0	0
Empathy	OPHTHALMOLOGY	Female	61	DNA	0	0	1	0	0	1	0	0
Recording	OPHTHALMOLOGY	Female	61	Attend	0	0	0	1	0	0	1	0
Recording	OPHTHALMOLOGY	Female	61	Attend	0	0	0	1	0	0	1	0
Empathy	OPHTHALMOLOGY	Female	61	Attend	0	0	1	0	0	0	1	0
Specific Costs	GASTROENTEROLOGY	Male	23	Attend	1	0	0	0	1	0	1	0
Empathy	RHEUMATOLOGY	Female	42	Attend	0	0	1	0	0	0	1	0
Specific Costs	RHEUMATOLOGY	Male	45	Attend	1	0	0	0	1	0	1	0
Empathy	RHEUMATOLOGY	Female	25	DNA	0	0	1	0	0	1	0	0
General Costs	OPHTHALMOLOGY	Male	58	Patient Cancellation	0	1	0	0	1	0	0	1
General Costs	OPHTHALMOLOGY	Male	58	Patient Cancellation	0	1	0	0	1	0	0	1
Empathy	CARDIOLOGY	Male	58	Hospital Cancellation	0	0	1	0	1	0	0	0
Recording	OPHTHALMOLOGY	Male	58	Attend	0	0	0	1	1	0	1	0
General Costs	RHEUMATOLOGY	Male	70	Attend	0	1	0	0	1	0	1	0
Recording	GASTROENTEROLOGY	Male	70	Attend	0	0	0	1	1	0	1	0
Specific Costs	OPHTHALMOLOGY	Male	45	Attend	1	0	0	0	1	0	1	0
Empathy	RHEUMATOLOGY	Male	46	Attend	0	0	1	0	1	0	1	0
Specific Costs	OPHTHALMOLOGY	Male	45	Attend	1	0	0	0	1	0	1	0
Specific Costs	GASTROENTEROLOGY	Male	39	Attend	1	0	0	0	1	0	1	0
Empathy	OPHTHALMOLOGY	Male	26	Attend	0	0	1	0	1	0	1	0
Recording	OPHTHALMOLOGY	Male	26	Attend	0	0	0	1	1	0	1	0
Recording	OPHTHALMOLOGY	Male	26	Attend	0	0	0	1	1	0	1	0
Empathy	GASTROENTEROLOGY	Male	29	Attend	0	0	1	0	1	0	1	0
General Costs	RHEUMATOLOGY	Female	54	Patient Cancellation	0	1	0	0	0	0	0	1
Specific Costs	GASTROENTEROLOGY	Female	53	Attend	1	0	0	0	0	0	1	0
Specific Costs	GASTROENTEROLOGY	Female	53	Attend	1	0	0	0	0	0	1	0
Recording	GASTROENTEROLOGY	Female	25	Attend	0	0	0	1	0	0	1	0
General Costs	GASTROENTEROLOGY	Male	20	Attend	0	1	0	0	1	0	1	0
General Costs	RHEUMATOLOGY	Female	43	Attend	0	1	0	0	0	0	1	0
Specific Costs	RHEUMATOLOGY	Female	65	Attend	1	0	0	0	0	0	1	0
Empathy	GASTROENTEROLOGY	Female	79	Attend	0	0	1	0	0	0	1	0
General Costs	GASTROENTEROLOGY	Male	31	Attend	0	1	0	0	1	0	1	0
Specific Costs	GASTROENTEROLOGY	Male	30	DNA	1	0	0	0	1	1	0	0
General Costs	GASTROENTEROLOGY	Female	24	Attend	0	1	0	0	0	0	1	0
Recording	RHEUMATOLOGY	Female	37	Attend	0	0	0	1	0	0	1	0
Recording	OPHTHALMOLOGY	Female	37	Attend	0	0	0	1	0	0	1	0
Empathy	RHEUMATOLOGY	Female	24	Attend	0	0	1	0	0	0	1	0
General Costs	RHEUMATOLOGY	Male	40	Attend	0	1	0	0	1	0	1	0
Specific Costs	RHEUMATOLOGY	Male	51	DNA	1	0	0	0	1	1	0	0
General Costs	RHEUMATOLOGY	Male	51	Attend	0	1	0	0	1	0	1	0
General Costs	RHEUMATOLOGY	Female	64	Attend	0	1	0	0	0	0	1	0
Recording	RHEUMATOLOGY	Female	64	Attend	0	0	0	1	0	0	1	0
Recording	RHEUMATOLOGY	Female	70	Attend	0	0	0	1	0	0	1	0
Recording	RHEUMATOLOGY	Female	70	Attend	0	0	0	1	0	0	1	0
Recording	RHEUMATOLOGY	Female	62	Attend	0	0	0	1	0	0	1	0
General Costs	GASTROENTEROLOGY	Female	44	Attend	0	1	0	0	0	0	1	0
Specific Costs	GASTROENTEROLOGY	Female	44	Attend	1	0	0	0	0	0	1	0
Specific Costs	GASTROENTEROLOGY	Female	31	Attend	1	0	0	0	0	0	1	0
Empathy	OPHTHALMOLOGY	Male	70	Attend	0	0	1	0	1	0	1	0
Empathy	OPHTHALMOLOGY	Male	70	Attend	0	0	1	0	1	0	1	0
Specific Costs	CARDIOLOGY	Male	75	Attend	1	0	0	0	1	0	1	0
Empathy	GASTROENTEROLOGY	Female	51	DNA	0	0	1	0	0	1	0	0
Specific Costs	OPHTHALMOLOGY	Female	40	Attend	1	0	0	0	0	0	1	0
Empathy	OPHTHALMOLOGY	Female	69	DNA	0	0	1	0	0	1	0	0
General Costs	RHEUMATOLOGY	Female	53	Attend	0	1	0	0	0	0	1	0
General Costs	RHEUMATOLOGY	Female	53	Attend	0	1	0	0	0	0	1	0
General Costs	RHEUMATOLOGY	Female	53	Patient Cancellation	0	1	0	0	0	0	0	1
General Costs	RHEUMATOLOGY	Female	72	Attend	0	1	0	0	0	0	1	0
General Costs	RHEUMATOLOGY	Female	40	Attend	0	1	0	0	0	0	1	0
Recording	RHEUMATOLOGY	Female	40	Attend	0	0	0	1	0	0	1	0
Recording	RHEUMATOLOGY	Female	55	Attend	0	0	0	1	0	0	1	0
Recording	RHEUMATOLOGY	Female	55	Attend	0	0	0	1	0	0	1	0
Specific Costs	RHEUMATOLOGY	Female	40	Attend	1	0	0	0	0	0	1	0
Empathy	RHEUMATOLOGY	Male	35	Hospital Cancellation	0	0	1	0	1	0	0	0
Recording	RHEUMATOLOGY	Male	35	Hospital Cancellation	0	0	0	1	1	0	0	0
Specific Costs	RHEUMATOLOGY	Female	67	Attend	1	0	0	0	0	0	1	0
Specific Costs	RHEUMATOLOGY	Female	48	Patient Cancellation	1	0	0	0	0	0	0	1
General Costs	CARDIOLOGY	Male	61	Attend	0	1	0	0	1	0	1	0
Recording	RHEUMATOLOGY	Female	40	Attend	0	0	0	1	0	0	1	0
Specific Costs	NULL	Male	10	Attend	1	0	0	0	1	0	1	0
Specific Costs	RHEUMATOLOGY	Female	39	Attend	1	0	0	0	0	0	1	0
General Costs	RHEUMATOLOGY	Female	38	Attend	0	1	0	0	0	0	1	0
General Costs	RHEUMATOLOGY	Female	61	Attend	0	1	0	0	0	0	1	0
Recording	OPHTHALMOLOGY	Female	57	Attend	0	0	0	1	0	0	1	0
Empathy	OPHTHALMOLOGY	Female	57	Attend	0	0	1	0	0	0	1	0
General Costs	RHEUMATOLOGY	Male	83	Attend	0	1	0	0	1	0	1	0
Empathy	RHEUMATOLOGY	Male	83	Attend	0	0	1	0	1	0	1	0
Recording	GASTROENTEROLOGY	Female	32	Attend	0	0	0	1	0	0	1	0
General Costs	CARDIOLOGY	Female	77	Attend	0	1	0	0	0	0	1	0
Recording	RHEUMATOLOGY	Male	71	Attend	0	0	0	1	1	0	1	0
General Costs	GASTROENTEROLOGY	Female	40	Attend	0	1	0	0	0	0	1	0
Empathy	RHEUMATOLOGY	Female	55	Attend	0	0	1	0	0	0	1	0
General Costs	RHEUMATOLOGY	Female	32	Attend	0	1	0	0	0	0	1	0
Specific Costs	CARDIOLOGY	Male	25	Patient Cancellation	1	0	0	0	1	0	0	1
Recording	CARDIOLOGY	Male	25	DNA	0	0	0	1	1	1	0	0
General Costs	GASTROENTEROLOGY	Male	55	Attend	0	1	0	0	1	0	1	0
Empathy	GASTROENTEROLOGY	Male	55	Patient Cancellation	0	0	1	0	1	0	0	1
Specific Costs	OPHTHALMOLOGY	Female	57	Attend	1	0	0	0	0	0	1	0
Specific Costs	OPHTHALMOLOGY	Female	62	Attend	1	0	0	0	0	0	1	0
Specific Costs	OPHTHALMOLOGY	Female	62	Attend	1	0	0	0	0	0	1	0
Specific Costs	RHEUMATOLOGY	Female	78	Attend	1	0	0	0	0	0	1	0
Specific Costs	NEUROLOGY	Male	34	Attend	1	0	0	0	1	0	1	0
General Costs	GASTROENTEROLOGY	Male	34	Attend	0	1	0	0	1	0	1	0
Empathy	RHEUMATOLOGY	Male	46	Patient Cancellation	0	0	1	0	1	0	0	1
Empathy	RHEUMATOLOGY	Male	46	Patient Cancellation	0	0	1	0	1	0	0	1
Empathy	NEUROLOGY	Male	25	Attend	0	0	1	0	1	0	1	0
Empathy	NEUROLOGY	Male	25	Attend	0	0	1	0	1	0	1	0
Specific Costs	RHEUMATOLOGY	Female	57	Attend	1	0	0	0	0	0	1	0
General Costs	RHEUMATOLOGY	Male	52	Attend	0	1	0	0	1	0	1	0
Empathy	RHEUMATOLOGY	Female	27	Attend	0	0	1	0	0	0	1	0
Empathy	RHEUMATOLOGY	Female	27	Attend	0	0	1	0	0	0	1	0
General Costs	RHEUMATOLOGY	Male	36	Attend	0	1	0	0	1	0	1	0
Recording	GASTROENTEROLOGY	Male	36	Patient Cancellation	0	0	0	1	1	0	0	1
Recording	GASTROENTEROLOGY	Male	36	Patient Cancellation	0	0	0	1	1	0	0	1
General Costs	CARDIOLOGY	Male	54	Attend	0	1	0	0	1	0	1	0
General Costs	CARDIOLOGY	Male	54	Attend	0	1	0	0	1	0	1	0
Recording	OPHTHALMOLOGY	Male	72	Patient Cancellation	0	0	0	1	1	0	0	1
Empathy	RHEUMATOLOGY	Female	42	DNA	0	0	1	0	0	1	0	0
General Costs	GASTROENTEROLOGY	Male	37	Attend	0	1	0	0	1	0	1	0
General Costs	GASTROENTEROLOGY	Male	37	Attend	0	1	0	0	1	0	1	0
Specific Costs	GASTROENTEROLOGY	Male	36	Patient Cancellation	1	0	0	0	1	0	0	1
Specific Costs	RHEUMATOLOGY	Male	51	Attend	1	0	0	0	1	0	1	0
Specific Costs	RHEUMATOLOGY	Male	51	Attend	1	0	0	0	1	0	1	0
Recording	RHEUMATOLOGY	Male	58	Attend	0	0	0	1	1	0	1	0
Specific Costs	OPHTHALMOLOGY	Male	58	Patient Cancellation	1	0	0	0	1	0	0	1
Specific Costs	OPHTHALMOLOGY	Male	58	Patient Cancellation	1	0	0	0	1	0	0	1
Specific Costs	GASTROENTEROLOGY	Male	24	DNA	1	0	0	0	1	1	0	0
Specific Costs	GASTROENTEROLOGY	Male	24	DNA	1	0	0	0	1	1	0	0
Specific Costs	RHEUMATOLOGY	Female	33	Patient Cancellation	1	0	0	0	0	0	0	1
General Costs	RHEUMATOLOGY	Female	47	Attend	0	1	0	0	0	0	1	0
General Costs	RHEUMATOLOGY	Female	47	Attend	0	1	0	0	0	0	1	0
Recording	GASTROENTEROLOGY	Female	56	Attend	0	0	0	1	0	0	1	0
Recording	GASTROENTEROLOGY	Female	56	Attend	0	0	0	1	0	0	1	0
General Costs	RHEUMATOLOGY	Female	35	Attend	0	1	0	0	0	0	1	0
General Costs	RHEUMATOLOGY	Female	35	Attend	0	1	0	0	0	0	1	0
Empathy	CARDIOLOGY	Male	57	Patient Cancellation	0	0	1	0	1	0	0	1
General Costs	CARDIOLOGY	Male	57	DNA	0	1	0	0	1	1	0	0
General Costs	NEUROLOGY	Male	31	Attend	0	1	0	0	1	0	1	0
General Costs	OPHTHALMOLOGY	Female	36	Attend	0	1	0	0	0	0	1	0
General Costs	RHEUMATOLOGY	Female	43	Attend	0	1	0	0	0	0	1	0
Empathy	RHEUMATOLOGY	Female	58	Attend	0	0	1	0	0	0	1	0
Empathy	RHEUMATOLOGY	Female	58	Attend	0	0	1	0	0	0	1	0
Specific Costs	RHEUMATOLOGY	Female	58	Attend	1	0	0	0	0	0	1	0
Empathy	RHEUMATOLOGY	Male	31	Attend	0	0	1	0	1	0	1	0
Recording	RHEUMATOLOGY	Female	41	Attend	0	0	0	1	0	0	1	0
Empathy	RHEUMATOLOGY	Male	68	Attend	0	0	1	0	1	0	1	0
General Costs	RHEUMATOLOGY	Female	41	Attend	0	1	0	0	0	0	1	0
Specific Costs	RHEUMATOLOGY	Female	62	Hospital Cancellation	1	0	0	0	0	0	0	0
Specific Costs	RHEUMATOLOGY	Female	62	Hospital Cancellation	1	0	0	0	0	0	0	0
General Costs	RHEUMATOLOGY	Female	62	Attend	0	1	0	0	0	0	1	0
Recording	GASTROENTEROLOGY	Male	26	Attend	0	0	0	1	1	0	1	0
Recording	RHEUMATOLOGY	Male	69	Attend	0	0	0	1	1	0	1	0
General Costs	RHEUMATOLOGY	Female	60	Attend	0	1	0	0	0	0	1	0
General Costs	RHEUMATOLOGY	Female	60	Attend	0	1	0	0	0	0	1	0
Recording	OPHTHALMOLOGY	Male	55	Attend	0	0	0	1	1	0	1	0
Specific Costs	RHEUMATOLOGY	Female	28	Attend	1	0	0	0	0	0	1	0
Specific Costs	RHEUMATOLOGY	Female	28	Attend	1	0	0	0	0	0	1	0
Specific Costs	RHEUMATOLOGY	Female	47	Patient Cancellation	1	0	0	0	0	0	0	1
General Costs	RHEUMATOLOGY	Female	67	Attend	0	1	0	0	0	0	1	0
Recording	RHEUMATOLOGY	Female	59	Attend	0	0	0	1	0	0	1	0
Empathy	RHEUMATOLOGY	Female	64	Attend	0	0	1	0	0	0	1	0
Recording	RHEUMATOLOGY	Female	55	Attend	0	0	0	1	0	0	1	0
Empathy	RHEUMATOLOGY	Female	55	Attend	0	0	1	0	0	0	1	0
General Costs	RHEUMATOLOGY	Female	26	Attend	0	1	0	0	0	0	1	0
Empathy	RHEUMATOLOGY	Female	26	Attend	0	0	1	0	0	0	1	0
Recording	RHEUMATOLOGY	Female	59	Patient Cancellation	0	0	0	1	0	0	0	1
Recording	RHEUMATOLOGY	Female	59	Patient Cancellation	0	0	0	1	0	0	0	1
Specific Costs	RHEUMATOLOGY	Male	63	Attend	1	0	0	0	1	0	1	0
Empathy	RHEUMATOLOGY	Female	49	Patient Cancellation	0	0	1	0	0	0	0	1
Specific Costs	RHEUMATOLOGY	Male	31	Patient Cancellation	1	0	0	0	1	0	0	1
Specific Costs	RHEUMATOLOGY	Male	31	Attend	1	0	0	0	1	0	1	0
Specific Costs	RHEUMATOLOGY	Male	31	Attend	1	0	0	0	1	0	1	0
Recording	RHEUMATOLOGY	Male	36	Attend	0	0	0	1	1	0	1	0
Specific Costs	RHEUMATOLOGY	Male	36	Patient Cancellation	1	0	0	0	1	0	0	1
Empathy	RHEUMATOLOGY	Male	36	Attend	0	0	1	0	1	0	1	0
Specific Costs	RHEUMATOLOGY	Female	32	Attend	1	0	0	0	0	0	1	0
Recording	RHEUMATOLOGY	Female	32	Attend	0	0	0	1	0	0	1	0
Recording	RHEUMATOLOGY	Female	32	Attend	0	0	0	1	0	0	1	0
General Costs	GASTROENTEROLOGY	Female	76	Attend	0	1	0	0	0	0	1	0
General Costs	GASTROENTEROLOGY	Female	76	Attend	0	1	0	0	0	0	1	0
Empathy	RHEUMATOLOGY	Male	60	Patient Cancellation	0	0	1	0	1	0	0	1
General Costs	GASTROENTEROLOGY	Female	40	Attend	0	1	0	0	0	0	1	0
Recording	RHEUMATOLOGY	Male	59	Attend	0	0	0	1	1	0	1	0
Empathy	RHEUMATOLOGY	Female	65	Attend	0	0	1	0	0	0	1	0
Empathy	RHEUMATOLOGY	Female	65	Attend	0	0	1	0	0	0	1	0
General Costs	RHEUMATOLOGY	Female	36	Attend	0	1	0	0	0	0	1	0
General Costs	RHEUMATOLOGY	Female	79	Attend	0	1	0	0	0	0	1	0
Empathy	RHEUMATOLOGY	Male	32	Attend	0	0	1	0	1	0	1	0
General Costs	RHEUMATOLOGY	Male	36	Attend	0	1	0	0	1	0	1	0
General Costs	GASTROENTEROLOGY	Female	32	Attend	0	1	0	0	0	0	1	0
Specific Costs	CARDIOLOGY	Female	37	Attend	1	0	0	0	0	0	1	0
Empathy	GASTROENTEROLOGY	Male	21	Attend	0	0	1	0	1	0	1	0
Empathy	RHEUMATOLOGY	Female	31	Attend	0	0	1	0	0	0	1	0
Empathy	RHEUMATOLOGY	Female	31	Attend	0	0	1	0	0	0	1	0
Recording	GASTROENTEROLOGY	Male	22	Attend	0	0	0	1	1	0	1	0
Specific Costs	GASTROENTEROLOGY	Male	55	Attend	1	0	0	0	1	0	1	0
Recording	RHEUMATOLOGY	Female	56	Attend	0	0	0	1	0	0	1	0
Empathy	RHEUMATOLOGY	Female	56	Attend	0	0	1	0	0	0	1	0
General Costs	OPHTHALMOLOGY	Female	52	Attend	0	1	0	0	0	0	1	0
General Costs	OPHTHALMOLOGY	Female	52	Attend	0	1	0	0	0	0	1	0
General Costs	OPHTHALMOLOGY	Female	51	DNA	0	1	0	0	0	1	0	0
Empathy	CARDIOLOGY	Male	29	Attend	0	0	1	0	1	0	1	0
Specific Costs	CARDIOLOGY	Male	29	Patient Cancellation	1	0	0	0	1	0	0	1
Recording	GASTROENTEROLOGY	Female	84	Attend	0	0	0	1	0	0	1	0
Specific Costs	GASTROENTEROLOGY	Female	43	Attend	1	0	0	0	0	0	1	0
General Costs	OPHTHALMOLOGY	Female	77	DNA	0	1	0	0	0	1	0	0
General Costs	CARDIOLOGY	Female	72	Attend	0	1	0	0	0	0	1	0
Specific Costs	CARDIOLOGY	Female	72	DNA	1	0	0	0	0	1	0	0
Specific Costs	RHEUMATOLOGY	Female	52	Attend	1	0	0	0	0	0	1	0
Specific Costs	RHEUMATOLOGY	Female	51	Patient Cancellation	1	0	0	0	0	0	0	1
Recording	CARDIOLOGY	Male	57	Attend	0	0	0	1	1	0	1	0
Empathy	RHEUMATOLOGY	Male	53	Attend	0	0	1	0	1	0	1	0
Specific Costs	CARDIOLOGY	Male	49	Attend	1	0	0	0	1	0	1	0
Specific Costs	CARDIOLOGY	Female	78	Attend	1	0	0	0	0	0	1	0
Empathy	RHEUMATOLOGY	Female	35	Attend	0	0	1	0	0	0	1	0
General Costs	GASTROENTEROLOGY	Male	65	Attend	0	1	0	0	1	0	1	0
Specific Costs	RHEUMATOLOGY	Male	65	Attend	1	0	0	0	1	0	1	0
General Costs	GASTROENTEROLOGY	Male	65	Attend	0	1	0	0	1	0	1	0
Recording	OPHTHALMOLOGY	Male	66	Attend	0	0	0	1	1	0	1	0
General Costs	RHEUMATOLOGY	Female	54	Attend	0	1	0	0	0	0	1	0
General Costs	RHEUMATOLOGY	Female	67	Attend	0	1	0	0	0	0	1	0
Recording	CARDIOLOGY	Female	79	Attend	0	0	0	1	0	0	1	0
Recording	CARDIOLOGY	Female	79	Attend	0	0	0	1	0	0	1	0
General Costs	RHEUMATOLOGY	Female	79	Attend	0	1	0	0	0	0	1	0
Empathy	RHEUMATOLOGY	Female	64	Attend	0	0	1	0	0	0	1	0
Empathy	RHEUMATOLOGY	Female	57	Attend	0	0	1	0	0	0	1	0
Recording	GASTROENTEROLOGY	Male	49	Attend	0	0	0	1	1	0	1	0
Recording	RHEUMATOLOGY	Female	72	Attend	0	0	0	1	0	0	1	0
General Costs	RHEUMATOLOGY	Female	60	DNA	0	1	0	0	0	1	0	0
General Costs	RHEUMATOLOGY	Female	60	DNA	0	1	0	0	0	1	0	0
Recording	OPHTHALMOLOGY	Female	63	Attend	0	0	0	1	0	0	1	0
Specific Costs	RHEUMATOLOGY	Female	50	Attend	1	0	0	0	0	0	1	0
Recording	CARDIOLOGY	Female	64	Attend	0	0	0	1	0	0	1	0
Recording	GASTROENTEROLOGY	Male	22	Attend	0	0	0	1	1	0	1	0
Empathy	OPHTHALMOLOGY	Female	70	Patient Cancellation	0	0	1	0	0	0	0	1
Specific Costs	RHEUMATOLOGY	Female	33	Attend	1	0	0	0	0	0	1	0
Recording	RHEUMATOLOGY	Female	32	Attend	0	0	0	1	0	0	1	0
Empathy	RHEUMATOLOGY	Female	32	Attend	0	0	1	0	0	0	1	0
Specific Costs	OPHTHALMOLOGY	Female	52	Attend	1	0	0	0	0	0	1	0
Specific Costs	GASTROENTEROLOGY	Female	52	Attend	1	0	0	0	0	0	1	0
Specific Costs	GASTROENTEROLOGY	Female	53	Attend	1	0	0	0	0	0	1	0
General Costs	NEUROLOGY	Female	67	Attend	0	1	0	0	0	0	1	0
General Costs	NEUROLOGY	Female	67	Attend	0	1	0	0	0	0	1	0
General Costs	RHEUMATOLOGY	Female	55	Attend	0	1	0	0	0	0	1	0
General Costs	RHEUMATOLOGY	Female	55	Attend	0	1	0	0	0	0	1	0
Recording	OPHTHALMOLOGY	Male	76	Attend	0	0	0	1	1	0	1	0
Empathy	GASTROENTEROLOGY	Female	48	Attend	0	0	1	0	0	0	1	0
Empathy	RHEUMATOLOGY	Female	32	Attend	0	0	1	0	0	0	1	0
Empathy	GASTROENTEROLOGY	Male	81	Attend	0	0	1	0	1	0	1	0
Specific Costs	OPHTHALMOLOGY	Male	42	Attend	1	0	0	0	1	0	1	0
Recording	GASTROENTEROLOGY	Female	44	Attend	0	0	0	1	0	0	1	0
Recording	RHEUMATOLOGY	Female	56	Attend	0	0	0	1	0	0	1	0
Empathy	OPHTHALMOLOGY	Female	73	Attend	0	0	1	0	0	0	1	0
Empathy	OPHTHALMOLOGY	Female	73	Attend	0	0	1	0	0	0	1	0
Empathy	OPHTHALMOLOGY	Female	73	Attend	0	0	1	0	0	0	1	0
Empathy	OPHTHALMOLOGY	Female	73	Attend	0	0	1	0	0	0	1	0
Specific Costs	RHEUMATOLOGY	Female	84	Patient Cancellation	1	0	0	0	0	0	0	1
General Costs	RHEUMATOLOGY	Female	51	Attend	0	1	0	0	0	0	1	0
Empathy	OPHTHALMOLOGY	Female	51	Attend	0	0	1	0	0	0	1	0
Specific Costs	OPHTHALMOLOGY	Female	51	Attend	1	0	0	0	0	0	1	0
Specific Costs	RHEUMATOLOGY	Female	51	Attend	1	0	0	0	0	0	1	0
Empathy	CARDIOLOGY	Female	42	Attend	0	0	1	0	0	0	1	0
Recording	RHEUMATOLOGY	Female	50	Attend	0	0	0	1	0	0	1	0
Specific Costs	OPHTHALMOLOGY	Male	50	DNA	1	0	0	0	1	1	0	0
Empathy	OPHTHALMOLOGY	Female	57	Patient Cancellation	0	0	1	0	0	0	0	1
Recording	OPHTHALMOLOGY	Female	57	Attend	0	0	0	1	0	0	1	0
Empathy	OPHTHALMOLOGY	Female	57	Attend	0	0	1	0	0	0	1	0
Recording	OPHTHALMOLOGY	Female	57	Attend	0	0	0	1	0	0	1	0
Specific Costs	RHEUMATOLOGY	Female	51	Attend	1	0	0	0	0	0	1	0
Specific Costs	RHEUMATOLOGY	Male	69	Attend	1	0	0	0	1	0	1	0
Recording	RHEUMATOLOGY	Female	67	Attend	0	0	0	1	0	0	1	0
Recording	RHEUMATOLOGY	Female	67	Attend	0	0	0	1	0	0	1	0
Empathy	RHEUMATOLOGY	Female	59	Attend	0	0	1	0	0	0	1	0
Specific Costs	GASTROENTEROLOGY	Male	23	Attend	1	0	0	0	1	0	1	0
Recording	GASTROENTEROLOGY	Male	59	Attend	0	0	0	1	1	0	1	0
Specific Costs	RHEUMATOLOGY	Female	59	Attend	1	0	0	0	0	0	1	0
Empathy	OPHTHALMOLOGY	Female	74	Attend	0	0	1	0	0	0	1	0
Empathy	RHEUMATOLOGY	Female	64	Attend	0	0	1	0	0	0	1	0
Empathy	RHEUMATOLOGY	Female	64	Attend	0	0	1	0	0	0	1	0
Recording	RHEUMATOLOGY	Male	47	Attend	0	0	0	1	1	0	1	0
Empathy	RHEUMATOLOGY	Female	40	Attend	0	0	1	0	0	0	1	0
General Costs	CARDIOLOGY	Male	75	Attend	0	1	0	0	1	0	1	0
Specific Costs	OPHTHALMOLOGY	Female	38	Attend	1	0	0	0	0	0	1	0
Recording	GASTROENTEROLOGY	Male	36	Attend	0	0	0	1	1	0	1	0
Empathy	GASTROENTEROLOGY	Female	21	Attend	0	0	1	0	0	0	1	0
General Costs	RHEUMATOLOGY	Female	47	Attend	0	1	0	0	0	0	1	0
Recording	CARDIOLOGY	Male	66	Attend	0	0	0	1	1	0	1	0
Recording	RHEUMATOLOGY	Female	60	Attend	0	0	0	1	0	0	1	0
General Costs	RHEUMATOLOGY	Female	60	Hospital Cancellation	0	1	0	0	0	0	0	0
Recording	RHEUMATOLOGY	Female	61	Attend	0	0	0	1	0	0	1	0
Empathy	CARDIOLOGY	Female	61	Attend	0	0	1	0	0	0	1	0
Specific Costs	RHEUMATOLOGY	Female	71	Attend	1	0	0	0	0	0	1	0
General Costs	GASTROENTEROLOGY	Male	54	Attend	0	1	0	0	1	0	1	0
Recording	RHEUMATOLOGY	Female	87	Attend	0	0	0	1	0	0	1	0
General Costs	RHEUMATOLOGY	Female	54	DNA	0	1	0	0	0	1	0	0
Recording	RHEUMATOLOGY	Female	54	Attend	0	0	0	1	0	0	1	0
Empathy	RHEUMATOLOGY	Female	59	Attend	0	0	1	0	0	0	1	0
Empathy	OPHTHALMOLOGY	Female	32	Patient Cancellation	0	0	1	0	0	0	0	1
General Costs	OPHTHALMOLOGY	Female	32	Attend	0	1	0	0	0	0	1	0
General Costs	OPHTHALMOLOGY	Male	58	Attend	0	1	0	0	1	0	1	0
General Costs	OPHTHALMOLOGY	Male	58	Attend	0	1	0	0	1	0	1	0
Specific Costs	OPHTHALMOLOGY	Male	58	Attend	1	0	0	0	1	0	1	0
Recording	RHEUMATOLOGY	Female	54	Attend	0	0	0	1	0	0	1	0
Empathy	RHEUMATOLOGY	Female	54	Patient Cancellation	0	0	1	0	0	0	0	1
General Costs	GASTROENTEROLOGY	Male	21	Attend	0	1	0	0	1	0	1	0
General Costs	GASTROENTEROLOGY	Male	21	Attend	0	1	0	0	1	0	1	0
Empathy	GASTROENTEROLOGY	Female	66	Attend	0	0	1	0	0	0	1	0
Empathy	CARDIOLOGY	Female	61	Attend	0	0	1	0	0	0	1	0
Empathy	CARDIOLOGY	Female	61	Attend	0	0	1	0	0	0	1	0
Empathy	GASTROENTEROLOGY	Female	33	Attend	0	0	1	0	0	0	1	0
General Costs	GASTROENTEROLOGY	Female	33	Patient Cancellation	0	1	0	0	0	0	0	1
Recording	GASTROENTEROLOGY	Male	62	Attend	0	0	0	1	1	0	1	0
Empathy	RHEUMATOLOGY	Female	56	Patient Cancellation	0	0	1	0	0	0	0	1
Recording	OPHTHALMOLOGY	Female	55	Patient Cancellation	0	0	0	1	0	0	0	1
Recording	OPHTHALMOLOGY	Female	56	Attend	0	0	0	1	0	0	1	0
Recording	OPHTHALMOLOGY	Female	56	Attend	0	0	0	1	0	0	1	0
General Costs	GASTROENTEROLOGY	Female	24	Attend	0	1	0	0	0	0	1	0
General Costs	GASTROENTEROLOGY	Female	24	Attend	0	1	0	0	0	0	1	0
Empathy	OPHTHALMOLOGY	Male	64	Attend	0	0	1	0	1	0	1	0
Empathy	GASTROENTEROLOGY	Female	55	Patient Cancellation	0	0	1	0	0	0	0	1
Empathy	GASTROENTEROLOGY	Female	55	Patient Cancellation	0	0	1	0	0	0	0	1
General Costs	OPHTHALMOLOGY	Female	34	Attend	0	1	0	0	0	0	1	0
Recording	CARDIOLOGY	Female	57	Attend	0	0	0	1	0	0	1	0
Specific Costs	NULL	Female	17	DNA	1	0	0	0	0	1	0	0
General Costs	GASTROENTEROLOGY	Female	84	Attend	0	1	0	0	0	0	1	0
General Costs	GASTROENTEROLOGY	Male	32	Hospital Cancellation	0	1	0	0	1	0	0	0
Recording	GASTROENTEROLOGY	Male	32	Hospital Cancellation	0	0	0	1	1	0	0	0
Specific Costs	GASTROENTEROLOGY	Male	32	Attend	1	0	0	0	1	0	1	0
Specific Costs	RHEUMATOLOGY	Female	34	Patient Cancellation	1	0	0	0	0	0	0	1
Recording	RHEUMATOLOGY	Female	34	Attend	0	0	0	1	0	0	1	0
Specific Costs	OPHTHALMOLOGY	Female	56	Attend	1	0	0	0	0	0	1	0
Recording	GASTROENTEROLOGY	Male	48	Patient Cancellation	0	0	0	1	1	0	0	1
Recording	GASTROENTEROLOGY	Male	48	Patient Cancellation	0	0	0	1	1	0	0	1
Recording	GASTROENTEROLOGY	Male	48	Attend	0	0	0	1	1	0	1	0
Empathy	RHEUMATOLOGY	Male	48	Attend	0	0	1	0	1	0	1	0
Empathy	RHEUMATOLOGY	Male	48	Attend	0	0	1	0	1	0	1	0
Recording	GASTROENTEROLOGY	Female	41	Attend	0	0	0	1	0	0	1	0
Empathy	OPHTHALMOLOGY	Male	65	DNA	0	0	1	0	1	1	0	0
Empathy	CARDIOLOGY	Female	51	Attend	0	0	1	0	0	0	1	0
Specific Costs	RHEUMATOLOGY	Female	51	Attend	1	0	0	0	0	0	1	0
Specific Costs	RHEUMATOLOGY	Female	51	Attend	1	0	0	0	0	0	1	0
Empathy	RHEUMATOLOGY	Male	68	Attend	0	0	1	0	1	0	1	0
General Costs	RHEUMATOLOGY	Female	37	Attend	0	1	0	0	0	0	1	0
General Costs	RHEUMATOLOGY	Female	37	Attend	0	1	0	0	0	0	1	0
Recording	RHEUMATOLOGY	Male	70	Attend	0	0	0	1	1	0	1	0
Empathy	RHEUMATOLOGY	Female	43	Attend	0	0	1	0	0	0	1	0
Specific Costs	GASTROENTEROLOGY	Female	43	Attend	1	0	0	0	0	0	1	0
Empathy	GASTROENTEROLOGY	Female	51	Attend	0	0	1	0	0	0	1	0
Empathy	CARDIOLOGY	Female	62	Attend	0	0	1	0	0	0	1	0
General Costs	OPHTHALMOLOGY	Female	87	Attend	0	1	0	0	0	0	1	0
Recording	OPHTHALMOLOGY	Female	87	Attend	0	0	0	1	0	0	1	0
General Costs	NEUROLOGY	Male	73	Attend	0	1	0	0	1	0	1	0
Recording	CARDIOLOGY	Female	67	Patient Cancellation	0	0	0	1	0	0	0	1
Recording	CARDIOLOGY	Female	67	Patient Cancellation	0	0	0	1	0	0	0	1
Recording	RHEUMATOLOGY	Female	34	Attend	0	0	0	1	0	0	1	0
Recording	RHEUMATOLOGY	Female	66	Attend	0	0	0	1	0	0	1	0
Recording	CARDIOLOGY	Female	49	Attend	0	0	0	1	0	0	1	0
Specific Costs	RHEUMATOLOGY	Female	59	Attend	1	0	0	0	0	0	1	0
Specific Costs	RHEUMATOLOGY	Female	59	Attend	1	0	0	0	0	0	1	0
General Costs	RHEUMATOLOGY	Female	58	Attend	0	1	0	0	0	0	1	0
Specific Costs	RHEUMATOLOGY	Female	58	Attend	1	0	0	0	0	0	1	0
Specific Costs	RHEUMATOLOGY	Female	58	Attend	1	0	0	0	0	0	1	0
General Costs	OPHTHALMOLOGY	Male	61	Attend	0	1	0	0	1	0	1	0
Specific Costs	OPHTHALMOLOGY	Male	85	Attend	1	0	0	0	1	0	1	0
Empathy	RHEUMATOLOGY	Female	49	Attend	0	0	1	0	0	0	1	0
Specific Costs	OPHTHALMOLOGY	Male	68	Attend	1	0	0	0	1	0	1	0
General Costs	GASTROENTEROLOGY	Male	25	Attend	0	1	0	0	1	0	1	0
Recording	RHEUMATOLOGY	Female	45	Patient Cancellation	0	0	0	1	0	0	0	1
General Costs	RHEUMATOLOGY	Female	45	Attend	0	1	0	0	0	0	1	0
General Costs	RHEUMATOLOGY	Female	55	Patient Cancellation	0	1	0	0	0	0	0	1
Recording	RHEUMATOLOGY	Female	55	Attend	0	0	0	1	0	0	1	0
Recording	RHEUMATOLOGY	Female	55	Attend	0	0	0	1	0	0	1	0
Recording	RHEUMATOLOGY	Female	55	Attend	0	0	0	1	0	0	1	0
Recording	GASTROENTEROLOGY	Male	38	Attend	0	0	0	1	1	0	1	0
Recording	GASTROENTEROLOGY	Male	38	Attend	0	0	0	1	1	0	1	0
Recording	GASTROENTEROLOGY	Male	31	Attend	0	0	0	1	1	0	1	0
Empathy	CARDIOLOGY	Male	56	Attend	0	0	1	0	1	0	1	0
Specific Costs	CARDIOLOGY	Male	51	Attend	1	0	0	0	1	0	1	0
Recording	RHEUMATOLOGY	Female	71	Attend	0	0	0	1	0	0	1	0
Empathy	GASTROENTEROLOGY	Male	74	Patient Cancellation	0	0	1	0	1	0	0	1
General Costs	CARDIOLOGY	Male	70	Attend	0	1	0	0	1	0	1	0
General Costs	CARDIOLOGY	Male	56	Attend	0	1	0	0	1	0	1	0
Empathy	RHEUMATOLOGY	Female	51	DNA	0	0	1	0	0	1	0	0
Recording	OPHTHALMOLOGY	Female	82	Attend	0	0	0	1	0	0	1	0
Recording	OPHTHALMOLOGY	Female	82	Patient Cancellation	0	0	0	1	0	0	0	1
Recording	OPHTHALMOLOGY	Female	82	Hospital Cancellation	0	0	0	1	0	0	0	0
Recording	OPHTHALMOLOGY	Female	82	Hospital Cancellation	0	0	0	1	0	0	0	0
Recording	RHEUMATOLOGY	Female	70	Attend	0	0	0	1	0	0	1	0
Recording	RHEUMATOLOGY	Female	70	Attend	0	0	0	1	0	0	1	0
Recording	GASTROENTEROLOGY	Female	35	Attend	0	0	0	1	0	0	1	0
Recording	GASTROENTEROLOGY	Female	35	Attend	0	0	0	1	0	0	1	0
Specific Costs	GASTROENTEROLOGY	Female	35	Attend	1	0	0	0	0	0	1	0
General Costs	NEUROLOGY	Male	25	DNA	0	1	0	0	1	1	0	0
Recording	GASTROENTEROLOGY	Male	62	Attend	0	0	0	1	1	0	1	0
Empathy	OPHTHALMOLOGY	Male	61	Attend	0	0	1	0	1	0	1	0
Empathy	RHEUMATOLOGY	Female	77	Attend	0	0	1	0	0	0	1	0
General Costs	RHEUMATOLOGY	Male	55	Attend	0	1	0	0	1	0	1	0
Recording	RHEUMATOLOGY	Female	31	Attend	0	0	0	1	0	0	1	0
Recording	RHEUMATOLOGY	Male	69	Attend	0	0	0	1	1	0	1	0
Specific Costs	CARDIOLOGY	Male	69	Attend	1	0	0	0	1	0	1	0
Specific Costs	CARDIOLOGY	Male	69	Attend	1	0	0	0	1	0	1	0
Specific Costs	RHEUMATOLOGY	Male	55	Attend	1	0	0	0	1	0	1	0
Recording	RHEUMATOLOGY	Female	67	Attend	0	0	0	1	0	0	1	0
Empathy	CARDIOLOGY	Female	48	Attend	0	0	1	0	0	0	1	0
General Costs	GASTROENTEROLOGY	Male	40	Patient Cancellation	0	1	0	0	1	0	0	1
Specific Costs	OPHTHALMOLOGY	Male	84	Attend	1	0	0	0	1	0	1	0
Recording	GASTROENTEROLOGY	Female	37	Patient Cancellation	0	0	0	1	0	0	0	1
Specific Costs	GASTROENTEROLOGY	Female	34	Attend	1	0	0	0	0	0	1	0
Empathy	CARDIOLOGY	Male	74	Attend	0	0	1	0	1	0	1	0
Empathy	CARDIOLOGY	Male	74	Attend	0	0	1	0	1	0	1	0
General Costs	GASTROENTEROLOGY	Female	20	DNA	0	1	0	0	0	1	0	0
Empathy	RHEUMATOLOGY	Female	45	Attend	0	0	1	0	0	0	1	0
Empathy	CARDIOLOGY	Female	58	Attend	0	0	1	0	0	0	1	0
Specific Costs	GASTROENTEROLOGY	Male	52	Attend	1	0	0	0	1	0	1	0
Specific Costs	CARDIOLOGY	Male	59	Hospital Cancellation	1	0	0	0	1	0	0	0
Specific Costs	CARDIOLOGY	Male	59	DNA	1	0	0	0	1	1	0	0
Specific Costs	RHEUMATOLOGY	Female	52	Attend	1	0	0	0	0	0	1	0
Empathy	CARDIOLOGY	Female	41	DNA	0	0	1	0	0	1	0	0
General Costs	RHEUMATOLOGY	Male	48	Attend	0	1	0	0	1	0	1	0
General Costs	RHEUMATOLOGY	Female	56	Hospital Cancellation	0	1	0	0	0	0	0	0
Recording	OPHTHALMOLOGY	Male	82	Attend	0	0	0	1	1	0	1	0
Empathy	RHEUMATOLOGY	Male	61	Attend	0	0	1	0	1	0	1	0
Recording	RHEUMATOLOGY	Female	32	DNA	0	0	0	1	0	1	0	0
Specific Costs	RHEUMATOLOGY	Female	46	Attend	1	0	0	0	0	0	1	0
Specific Costs	RHEUMATOLOGY	Female	42	Attend	1	0	0	0	0	0	1	0
Specific Costs	OPHTHALMOLOGY	Male	74	Attend	1	0	0	0	1	0	1	0
Specific Costs	OPHTHALMOLOGY	Male	74	Attend	1	0	0	0	1	0	1	0
Specific Costs	GASTROENTEROLOGY	Female	34	Attend	1	0	0	0	0	0	1	0
Specific Costs	RHEUMATOLOGY	Female	64	Attend	1	0	0	0	0	0	1	0
Specific Costs	RHEUMATOLOGY	Female	64	Attend	1	0	0	0	0	0	1	0
Empathy	OPHTHALMOLOGY	Male	58	Attend	0	0	1	0	1	0	1	0
General Costs	CARDIOLOGY	Female	34	DNA	0	1	0	0	0	1	0	0
General Costs	CARDIOLOGY	Female	34	DNA	0	1	0	0	0	1	0	0
Recording	GASTROENTEROLOGY	Female	44	Attend	0	0	0	1	0	0	1	0
Empathy	GASTROENTEROLOGY	Male	32	Attend	0	0	1	0	1	0	1	0
Empathy	RHEUMATOLOGY	Male	87	Patient Cancellation	0	0	1	0	1	0	0	1
[truncated: 7,849 more rows]
